# Supplementary material for: Transcriptome analysis of cattle muscle identifies potential markers for skeletal muscle growth rate and major cell types
Source: BMC Genomics. 2015 Mar 13;16(1):177. doi: 10.1186/s12864-015-1403-x (PMC4364331; doi:10.1186/s12864-015-1403-x)
Supplement: Additional file 1: Table S1. — List of correlation between gene expression and ADG/kg liveweight in Brahman. [file 12864_2015_1403_MOESM1_ESM.xlsx]

## Sheet: Sheet1
gene	probe	correlation coefficient
NANOS1	A_73_106152	0.846047
SLMAP	A_73_113546	0.845871
TDRD6	A_73_111558	0.831603
HOMER2	A_73_104341	0.827968
CDCA3	A_73_114382	0.826412
SLC38A2	A_73_117751	0.824536
KIF20A	A_73_117353	0.820474
PLXNB1	A_73_118559	0.819254
SLMAP	A_73_104223	0.817153
KIF23	A_73_118052	0.81121
HMG20B	A_73_108562	0.811095
CCNB1	A_73_115691	0.809879
CHRNG	A_73_119910	0.80812
PMEPA1	A_73_119557	0.807982
SLMAP	A_73_105221	0.80436
TOP2A	A_73_104838	0.803247
FAM120A	A_73_104445	0.801259
CDC20	A_73_114599	0.801158
HOOK2	A_73_104809	0.800496
C5orf13	A_73_115989	0.800337
MAN1A2	A_73_117569	0.799654
MEX3A	A_73_119785	0.798192
UCK2	A_73_113607	0.797547
ACTN2	A_73_102911	0.797493
RIMS4	A_73_102574	0.792794
KLHL34	A_73_106916	0.789969
BCAM	A_73_118133	0.788793
REPS2	A_73_112503	0.786824
PSMD10	A_73_105967	0.785336
LBP	A_73_104583	0.780815
CKAP2	A_73_106599	0.780525
KIF4A	A_73_102385	0.780407
TGM2	A_73_107327	0.779884
A_73_111233	A_73_111233	0.778267
DLGAP5	A_73_119397	0.778235
IGSF1	A_73_120840	0.777984
TMEM59L	A_73_106000	0.777106
PRR11	A_73_108535	0.777002
RCAN2	A_73_107394	0.776908
CCNA2	A_73_116659	0.77357
PMEPA1	A_73_107059	0.771426
RCAN2	A_73_110367	0.770671
SIAH2	A_73_120429	0.769134
ZNF385B	A_73_106394	0.768186
THOC6	A_73_120145	0.765937
LPHN1	A_73_117654	0.765803
VISA	A_73_110987	0.765684
BAK1	A_73_108349	0.765358
IMPDH1	A_73_112845	0.765163
PFN2	A_73_108435	0.765111
ZBTB20	A_73_101781	0.763729
COL5A2	A_73_120962	0.762787
MID2	A_73_104249	0.761291
ENAH	A_73_116905	0.761102
ICMT	A_73_106533	0.760348
A_73_103851	A_73_103851	0.759649
KIAA0101	A_73_119214	0.758169
CCDC102A	A_73_120115	0.757704
ASB9	A_73_118628	0.757456
HIVEP1	A_73_120489	0.757032
A_73_120360	A_73_120360	0.755807
KIF15	A_73_112559	0.754827
HSF2	A_73_113382	0.754821
ZNF385D	A_73_109476	0.754644
DOT1L	A_73_103226	0.754497
TGFB2	A_73_114681	0.754048
RRM2	A_73_117177	0.753866
A_73_104078	A_73_104078	0.753135
RSPO3	A_73_119468	0.751589
PCGF2	A_73_105475	0.751462
PRKAR1B	A_73_108353	0.751219
DIAPH1	A_73_116145	0.750733
PCDH12	A_73_111282	0.75024
A_73_111966	A_73_111966	0.749114
ARL15	A_73_118761	0.7477
PRDX1	A_73_118988	0.74644
TMEM159	A_73_106238	0.745188
SLC39A10	A_73_116320	0.745004
MCM10	A_73_108835	0.744812
SNX25	A_73_117727	0.743715
A_73_112903	A_73_112903	0.742901
DIAPH3	A_73_119953	0.742747
FZD2	A_73_121084	0.742529
TSHZ3	A_73_117427	0.742412
TM4SF18	A_73_102491	0.740271
KIAA0355	A_73_120017	0.737794
ODF2L	A_73_100686	0.737544
MGC3032	A_73_107717	0.735007
FAM44B	A_73_100691	0.734851
CRYBB2	A_73_100656	0.734469
ARMC5	A_73_119411	0.73385
MYO18A	A_73_101678	0.733243
DBX2	A_73_111437	0.732947
SPG21	A_73_103812	0.732794
ADAMTS4	A_73_101552	0.732325
ENAH	A_73_111293	0.731493
PRND	A_73_114745	0.731188
MANSC1	A_73_102796	0.729578
WBP5	A_73_110864	0.729428
SPATS2	A_73_101392	0.728429
NQO1	A_73_116406	0.728422
PRRX1	A_73_108618	0.727913
C5H12orf32	A_73_111423	0.726767
TLE2	A_73_106823	0.726137
GALNT10	A_73_118535	0.725937
MEST	A_73_100042	0.725763
SEMA6B	A_73_106165	0.725372
FSCN1	A_73_112592	0.725013
LMCD1	A_73_120609	0.72401
A_73_118961	A_73_118961	0.723961
CDCA2	A_73_117497	0.722193
PRMT7	A_73_118015	0.721714
A_73_107375	A_73_107375	0.721117
SMAD7	A_73_106872	0.720425
A_73_108332	A_73_108332	0.719224
VCAN	A_73_114861	0.719196
IGF1	A_73_108570	0.719099
HSPA2	A_73_119652	0.719063
CENPE	A_73_118250	0.718989
SMARCD3	A_73_107053	0.718664
HES6	A_73_117976	0.718408
CACNA1G	A_73_101137	0.718363
CTSL1	A_73_113548	0.717989
KPNA2	A_73_114809	0.717598
TNFRSF12A	A_73_115145	0.717045
CDCA8	A_73_107315	0.716878
DIAPH2	A_73_119868	0.716677
FGF11	A_73_110049	0.716186
DBI	A_73_100473	0.7158
A_73_103430	A_73_103430	0.715042
ANKRD2	A_73_120460	0.714251
COL4A2	A_73_116810	0.71355
PLA2G7	A_73_119037	0.712981
LXN	A_73_112765	0.712904
FKBP10	A_73_112840	0.712561
SFXN3	A_73_109317	0.711544
SPC24	A_73_117943	0.711371
INHBA	A_73_108840	0.710854
C5orf23	A_73_121007	0.710154
LRRC8D	A_73_118882	0.70897
HIPK2	A_73_120780	0.708805
CCDC80	A_73_117114	0.70811
CEP55	A_73_111885	0.707944
C1orf54	A_73_112312	0.707609
CDC6	A_73_116405	0.70663
PPIC	A_73_117184	0.706462
SOX12	A_73_113446	0.704976
PPM1J	A_73_120864	0.704644
PVRL2	A_73_120027	0.704604
ESCO2	A_73_114387	0.704116
DNAJA4	A_73_118876	0.703786
AMPD2	A_73_108727	0.703768
MICALL1	A_73_113181	0.70352
KIAA0564	A_73_113471	0.702805
C11orf52	A_73_111385	0.702766
ICA1	A_73_105528	0.702461
DNMT3A	A_73_110736	0.700299
LRRC40	A_73_112063	0.700099
A_73_109155	A_73_109155	0.699358
GCLC	A_73_111601	0.699063
DIAPH2	A_73_113918	0.698899
AMIGO2	A_73_100268	0.698742
KCTD15	A_73_102141	0.698742
PTPRM	A_73_115020	0.69874
MND1	A_73_109654	0.698576
MYOCD	A_73_118332	0.698419
ADPRHL1	A_73_114447	0.698003
ARMCX3	A_73_121173	0.697902
ITGA7	A_73_105378	0.697746
BGN	A_73_104688	0.697443
OXT	A_73_109689	0.697256
MBOAT2	A_73_118887	0.696697
FBLIM1	A_73_106143	0.696212
ZMYM2	A_73_120784	0.695789
SFRS9	A_73_103777	0.695317
SOX4	A_73_120679	0.694687
SMAD7	A_73_102188	0.694226
FLJ10357	A_73_102748	0.694115
CKAP4	A_73_107473	0.693638
MAGEB5	A_73_111835	0.693314
A_73_115030	A_73_115030	0.692876
CFL2	A_73_120513	0.6927
CNKSR3	A_73_112323	0.692634
TP53I11	A_73_118977	0.691756
AGPAT9	A_73_105168	0.691648
BRD3	A_73_119105	0.691567
FAM131A	A_73_111015	0.690085
CD40	A_73_110113	0.689412
DOK6	A_73_100920	0.68934
SSR3	A_73_119050	0.689109
RAB11FIP3	A_73_110749	0.689076
TTC39C	A_73_116198	0.688261
RASSF8	A_73_102379	0.688245
GLT25D1	A_73_117672	0.688207
SAE1	A_73_101989	0.688128
SH3BP4	A_73_101030	0.687747
GARS	A_73_121303	0.687603
SLFN11	A_73_118566	0.687559
CKAP5	A_73_109290	0.687055
PDZD2	A_73_104741	0.686817
E2F1	A_73_106618	0.685535
ADAM12	A_73_110231	0.685197
XIRP2	A_73_116382	0.685073
CYHR1	A_73_116007	0.684486
PPP2R5B	A_73_119160	0.68435
ANK1	A_73_118689	0.683924
A_73_104139	A_73_104139	0.683777
A_73_110467	A_73_110467	0.683704
CUX1	A_73_101627	0.683397
CBX6	A_73_106633	0.683159
A_73_112481	A_73_112481	0.683003
A_73_111117	A_73_111117	0.68216
HIPK2	A_73_120235	0.682075
IGFBP4	A_73_116582	0.681104
CABYR	A_73_116231	0.680608
SLC22A23	A_73_118563	0.680414
SERPINH1	A_73_107813	0.680225
ACTG2	A_73_115488	0.68009
STK33	A_73_111825	0.679376
NTRK1	A_73_103532	0.677472
DMGDH	A_73_104762	0.677232
MYH10	A_73_103395	0.677016
SYS1	A_73_112874	0.6769
KRT24	A_73_101545	0.6766
A_73_117669	A_73_117669	0.67616
HSPA4	A_73_101271	0.675909
KIDINS220	A_73_118658	0.675772
M-RIP	A_73_110857	0.67569
BFSP1	A_73_103734	0.675134
RNF115	A_73_115175	0.672507
A_73_113106	A_73_113106	0.671091
TSSK4	A_73_119916	0.670861
A_73_101951	A_73_101951	0.67084
CHD6	A_73_104847	0.670736
DUSP7	A_73_106837	0.670604
BAI1	A_73_118864	0.670377
THBS3	A_73_100410	0.670072
RRAS2	A_73_120391	0.669893
A_73_115755	A_73_115755	0.669364
PTPRD	A_73_106796	0.668357
KCNB1	A_73_115650	0.668267
INHBB	A_73_111115	0.668197
C9orf41	A_73_116380	0.667814
TMED3	A_73_120989	0.667623
C19H17orf37	A_73_112553	0.667544
KBTBD11	A_73_107406	0.667423
A_73_101201	A_73_101201	0.666669
MYBL2	A_73_121147	0.665372
A_73_117586	A_73_117586	0.665287
PCSK5	A_73_100932	0.664206
MEF2C	A_73_111513	0.664136
TMEM183A	A_73_106519	0.663953
PROCR	A_73_114743	0.662628
CCNF	A_73_109219	0.662577
RRBP1	A_73_118233	0.662456
GABPAP	A_73_105200	0.662226
ENAH	A_73_117779	0.662097
PABPC4	A_73_119279	0.660199
MPPED2	A_73_101013	0.660042
A_73_113518	A_73_113518	0.659682
MSL-1	A_73_117540	0.658678
DIXDC1	A_73_108466	0.657675
ARG2	A_73_106263	0.657437
FCGRT	A_73_120112	0.657167
DIXDC1	A_73_119970	0.656302
A_73_115162	A_73_115162	0.655906
SNX19	A_73_109057	0.655775
CYP2R1	A_73_121020	0.655489
C9orf3	A_73_108829	0.65525
VPS36	A_73_105690	0.655009
MARCKSL1	A_73_105314	0.654724
USP36	A_73_114669	0.654241
SARM1	A_73_111261	0.654097
PTTG1	A_73_108257	0.653884
CNOT6L	A_73_100593	0.653843
CUL1	A_73_107908	0.653572
GOLM1	A_73_120929	0.653349
C20orf112	A_73_100422	0.653002
C10orf12	A_73_102210	0.652816
CERCAM	A_73_119814	0.652612
A_73_118897	A_73_118897	0.651916
KIAA1462	A_73_110453	0.651733
RBBP9	A_73_117694	0.651315
WDR68	A_73_112153	0.650926
FANCD2	A_73_120495	0.650804
SEPT10	A_73_108347	0.650601
TTC27	A_73_104759	0.650202
TWF2	A_73_103671	0.649835
SRC	A_73_100395	0.649437
EIF5B	A_73_114933	0.649363
TSC22D2	A_73_109273	0.649287
KTN1	A_73_120202	0.648822
OAS1	A_73_117812	0.648631
PRUNE2	A_73_100404	0.648537
GSTCD	A_73_101060	0.648431
A_73_104562	A_73_104562	0.648318
C1orf198	A_73_100085	0.648292
SLC38A4	A_73_114361	0.647905
XPNPEP3	A_73_111843	0.64757
NT5C2	A_73_113597	0.646822
GEM	A_73_109494	0.646542
MT3	A_73_116233	0.646503
ZFHX3	A_73_119590	0.646454
APLN	A_73_104195	0.646388
MYEF2	A_73_102298	0.646346
USP13	A_73_117479	0.646186
A_73_104979	A_73_104979	0.645801
LOX	A_73_110225	0.645774
ARHGEF17	A_73_100905	0.645689
FNDC5	A_73_118002	0.645638
ZNF608	A_73_115808	0.644323
JTV1	A_73_117512	0.644313
FAF1	A_73_105419	0.643412
ARHGEF12	A_73_104246	0.643267
HLTF	A_73_100914	0.64324
ALPK3	A_73_114627	0.642345
DCDC2B	A_73_113849	0.64213
FGF12	A_73_107469	0.641902
TSPAN9	A_73_114417	0.641652
RASSF4	A_73_116340	0.641308
HSD17B4	A_73_121003	0.640985
TACC3	A_73_103154	0.640902
SDC3	A_73_102200	0.640837
MPND	A_73_101404	0.640584
MAGED2	A_73_107953	0.640508
A_73_119679	A_73_119679	0.640171
A_73_102550	A_73_102550	0.639954
MYC	A_73_114860	0.639523
TPD52	A_73_116336	0.639498
SLC39A1	A_73_116125	0.639321
C10orf30	A_73_114095	0.639095
A_73_100407	A_73_100407	0.63856
EFCAB1	A_73_110723	0.638162
AHDC1	A_73_102528	0.638105
CDK2	A_73_100372	0.637999
CCBE1	A_73_120381	0.63765
COL3A1	A_73_107812	0.637644
ANKIB1	A_73_109002	0.63745
TTYH3	A_73_106790	0.637433
UPP1	A_73_108581	0.637241
BMPR2	A_73_106391	0.637095
ARPP-19	A_73_112956	0.636842
DPYSL3	A_73_107682	0.636779
LOXL2	A_73_119723	0.635544
STIM2	A_73_103551	0.635532
NAV1	A_73_112665	0.63534
A_73_117502	A_73_117502	0.635146
ERBB2IP	A_73_114498	0.635013
BCL3	A_73_108331	0.634469
UBE2R2	A_73_114019	0.634397
FAM65B	A_73_104706	0.634204
LOXL4	A_73_112690	0.633985
COPG2IT1	A_73_113807	0.633852
PHF19	A_73_107169	0.633619
AES	A_73_113768	0.633557
ILK	A_73_118672	0.633045
DISP2	A_73_100224	0.632964
A_73_111465	A_73_111465	0.632769
COL5A3	A_73_116443	0.63264
PDZD2	A_73_113003	0.632073
QKI	A_73_117099	0.63185
CDC42EP1	A_73_119140	0.631387
LAMB1	A_73_119837	0.630901
PLD1	A_73_112918	0.630181
SMC2	A_73_113688	0.629272
A_73_108463	A_73_108463	0.628985
GPR8	A_73_115761	0.628909
A_73_105108	A_73_105108	0.628321
MMP15	A_73_116623	0.62832
ZNF318	A_73_104797	0.628221
ROBO4	A_73_105212	0.628065
SLCO5A1	A_73_119716	0.627616
KCNQ3	A_73_108927	0.62737
ROCK2	A_73_105455	0.627313
PSMD5	A_73_104900	0.627216
OBSCN	A_73_109169	0.627202
ATOX1	A_73_100683	0.627054
FLNA	A_73_120510	0.627005
A_73_119187	A_73_119187	0.626093
MASTL	A_73_110958	0.625998
FBXO5	A_73_112965	0.625664
PAK6	A_73_121369	0.625621
BMPR2	A_73_105803	0.625427
IQSEC1	A_73_110212	0.625405
MEGF9	A_73_110639	0.625265
MRC2	A_73_112414	0.625024
LHX6	A_73_110704	0.624998
TMEM176A	A_73_119309	0.624967
NRP2	A_73_113043	0.624846
RBL1	A_73_119943	0.624304
EXTL1	A_73_101110	0.624266
A_73_120136	A_73_120136	0.624058
FTO	A_73_104006	0.623848
BHLHB5	A_73_113835	0.623773
ZFHX3	A_73_109292	0.623549
LAMA4	A_73_110661	0.623087
DPYSL4	A_73_100506	0.622773
GFRA2	A_73_113101	0.622655
COL1A1	A_73_115526	0.622557
VASH1	A_73_101738	0.622502
HERC2	A_73_115326	0.621992
FBLN7	A_73_104143	0.621905
DCLRE1B	A_73_115680	0.621899
MAP4K4	A_73_112715	0.621583
HSPC159	A_73_111028	0.621501
RTN4	A_73_106045	0.621487
GLS	A_73_116228	0.621316
TCF19	A_73_111694	0.621191
CDCA5	A_73_103345	0.621136
OIT3	A_73_113429	0.620978
BICD1	A_73_119158	0.620748
RCC2	A_73_100370	0.620652
SPRY4	A_73_103483	0.620179
CTPS	A_73_103309	0.6198
PLXNA2	A_73_110597	0.619738
MYH9	A_73_113754	0.619707
KCNG3	A_73_104980	0.619531
ADAMTS9	A_73_109026	0.619114
A_73_100206	A_73_100206	0.618979
A_73_116216	A_73_116216	0.618625
KIAA1671	A_73_105888	0.61821
ABI2	A_73_106096	0.618209
GJD2	A_73_113674	0.618062
BRWD3	A_73_117458	0.617996
SLC8A1	A_73_111732	0.617937
C9orf100	A_73_106343	0.617272
ATP2B1	A_73_115143	0.617107
RDM1	A_73_114275	0.617086
B4GALT5	A_73_106983	0.616795
ARPC4	A_73_101138	0.616769
EHBP1L1	A_73_112572	0.616427
TJAP1	A_73_119733	0.616308
LYSMD3	A_73_112780	0.616271
SMURF2	A_73_100680	0.615878
DUSP16	A_73_108968	0.615027
SNORD12	A_73_112039	0.614799
UGCGL2	A_73_106911	0.614796
ARSB	A_73_118792	0.614792
WARS2	A_73_105934	0.614757
VAV2	A_73_109012	0.614454
CRYAB	A_73_101765	0.61399
GSR	A_73_119453	0.613734
KLC3	A_73_102056	0.613564
SLC25A37	A_73_113716	0.613528
LYPLA1	A_73_113573	0.613442
VASH1	A_73_119908	0.613314
TRAM1	A_73_109354	0.613313
FOXP4	A_73_107296	0.61318
PLSCR3	A_73_104744	0.613052
GDAP2	A_73_119392	0.613016
CANT1	A_73_116173	0.612619
MYL6B	A_73_109996	0.61261
RAB26	A_73_118949	0.612595
NR5A2	A_73_121082	0.612445
NDST1	A_73_103747	0.612295
CYP19	A_73_109992	0.612128
ICA1	A_73_106568	0.61211
RECQL4	A_73_112937	0.611873
PBK	A_73_107799	0.611868
TRIM67	A_73_115910	0.611866
PIK3CG	A_73_108729	0.611795
A_73_103233	A_73_103233	0.611187
TRIM54	A_73_107127	0.610785
A_73_107807	A_73_107807	0.610424
E2F2	A_73_107137	0.61035
SOX18	A_73_117761	0.610223
C18orf25	A_73_121470	0.610143
NFIA	A_73_110289	0.610055
ITPK1	A_73_102718	0.609948
FOXD2	A_73_113871	0.609912
PTMA	A_73_108228	0.609789
PLVAP	A_73_106815	0.60958
PLEKHG2	A_73_113380	0.608497
HDAC5	A_73_100105	0.608232
PAK2	A_73_120406	0.607875
BTBD11	A_73_114656	0.607741
A_73_107214	A_73_107214	0.607361
PTPLA	A_73_110914	0.607316
ARHGAP12	A_73_112255	0.607249
MTA1	A_73_102576	0.606948
CDCA7	A_73_104807	0.606946
A_73_120000	A_73_120000	0.606685
SLC30A3	A_73_114820	0.606656
MOGAT3	A_73_111803	0.606242
DIXDC1	A_73_100620	0.606119
MFAP2	A_73_118691	0.606115
SRD5A1	A_73_104909	0.606104
GTF2I	A_73_110884	0.605822
MYO18B	A_73_105087	0.605642
HSPG2	A_73_103251	0.605531
A_73_116175	A_73_116175	0.605322
A_73_107820	A_73_107820	0.605229
PPP2CA	A_73_109719	0.604944
AFAP1L1	A_73_106528	0.604726
NES	A_73_109398	0.604702
A_73_106495	A_73_106495	0.604682
MGC134111	A_73_108505	0.604664
GINS1	A_73_100139	0.603701
MYADM	A_73_118416	0.603513
CCT4	A_73_102665	0.603485
BIRC5	A_73_109270	0.603397
PTPMT1	A_73_116771	0.603075
DAK	A_73_109560	0.602865
GRIK3	A_73_105402	0.602609
NDC80	A_73_113805	0.60258
A_73_108544	A_73_108544	0.602546
SAMD1	A_73_119751	0.602209
TFPI	A_73_111080	0.602085
EBF4	A_73_104756	0.602043
PL-5283	A_73_117318	0.602028
ACCS	A_73_116248	0.601916
FLJ35773	A_73_112060	0.601846
A_73_101100	A_73_101100	0.601641
TMTC2	A_73_117422	0.60139
HLTF	A_73_113571	0.600869
CCND1	A_73_119874	0.600588
CDC25A	A_73_119079	0.600247
FGF21	A_73_107068	0.599901
ARPP-19	A_73_107131	0.599685
TMEM55A	A_73_106732	0.599604
CRLF1	A_73_109779	0.599535
PPM1B	A_73_110061	0.599003
A_73_116697	A_73_116697	0.598975
HUWE1	A_73_114194	0.598669
HS6ST1	A_73_102399	0.598598
CBFB	A_73_102837	0.598514
NSMAF	A_73_110084	0.598423
RUNX1	A_73_111901	0.598366
A_73_110207	A_73_110207	0.598066
OPRS1	A_73_109085	0.597961
C11orf2	A_73_101742	0.597693
ITPA	A_73_115872	0.597598
REM1	A_73_114360	0.597188
GALM	A_73_119081	0.597035
SLC29A1	A_73_108215	0.596462
KIAA1586	A_73_101604	0.59643
FBXW7	A_73_120863	0.596387
A_73_120764	A_73_120764	0.596285
RBM20	A_73_102848	0.596094
A_73_119165	A_73_119165	0.596068
ADAMTSL2	A_73_112917	0.595658
SPSB4	A_73_102557	0.59561
TMEM45A	A_73_108865	0.595576
CASP3	A_73_102503	0.595474
KIAA1217	A_73_108944	0.595193
A_73_103926	A_73_103926	0.595165
UTRN	A_73_107432	0.594658
HSPB9	A_73_109645	0.594613
RARRES2	A_73_112462	0.594557
TNIK	A_73_119466	0.594214
GJA1	A_73_109553	0.594019
A_73_109635	A_73_109635	0.594013
WAC	A_73_116169	0.593969
VASP	A_73_101135	0.593967
TUBA1B	A_73_117317	0.593478
FKBP7	A_73_118351	0.59335
PLXNA2	A_73_109565	0.593217
A_73_107766	A_73_107766	0.59226
KLK12	A_73_112168	0.592115
MYL4	A_73_108009	0.591894
ASPN	A_73_106254	0.591826
A_73_104912	A_73_104912	0.591823
EZH2	A_73_105161	0.591609
CDH5	A_73_105534	0.591603
SH3GL1	A_73_107256	0.59143
WHSC1	A_73_103419	0.59133
POGK	A_73_102321	0.591317
KCNK12	A_73_100946	0.591296
CASZ1	A_73_104000	0.591235
C24H18ORF10	A_73_100776	0.591207
KCND1	A_73_100515	0.590605
PRKCE	A_73_104940	0.59058
ITPRIPL1	A_73_101099	0.590158
CP	A_73_100386	0.589934
AURKB	A_73_113296	0.589713
TIMP1	A_73_120461	0.58907
CCDC85A	A_73_101283	0.588755
SPAG5	A_73_108872	0.588604
A_73_116434	A_73_116434	0.588279
TACR2	A_73_111376	0.588136
FLJ42709	A_73_113265	0.587858
PTEN	A_73_119470	0.587699
A_73_114238	A_73_114238	0.587538
ZBTB41	A_73_116309	0.587132
PTDSS1	A_73_110407	0.586787
A_73_101817	A_73_101817	0.586559
A_73_111559	A_73_111559	0.586486
BCL2	A_73_105383	0.58636
CYM	A_73_109890	0.586069
TBC1D1	A_73_116497	0.585989
RNF115	A_73_109109	0.58572
TFPI	A_73_115901	0.585406
A_73_119494	A_73_119494	0.584904
GLTSCR1	A_73_109967	0.584819
MRPL52	A_73_100427	0.584777
MEST	A_73_109084	0.584687
KIAA0515	A_73_113951	0.584387
ZCCHC17	A_73_110517	0.584338
UTF1	A_73_102624	0.584282
ANKRD10	A_73_115155	0.584197
KIAA0152	A_73_117065	0.584082
IGBP1	A_73_108124	0.583884
KIRREL	A_73_106210	0.583864
POLR3D	A_73_105088	0.583719
DTNB	A_73_119778	0.583241
FARP1	A_73_119057	0.583102
MAML2	A_73_100984	0.582816
DLGAP4	A_73_120943	0.58269
A_73_113960	A_73_113960	0.582679
PRSS2	A_73_119222	0.582633
KDR	A_73_113242	0.582562
LRRC68	A_73_119903	0.582557
MEGF9	A_73_121355	0.5824
BAMBI	A_73_111548	0.582351
RSPO1	A_73_100245	0.581771
SAMD4A	A_73_121425	0.581738
ST6GALNAC2	A_73_113084	0.581722
SCN11A	A_73_118092	0.581454
ACTRT2	A_73_111622	0.581165
GRIA3	A_73_121441	0.58098
PLXNB2	A_73_118828	0.580931
UNC5B	A_73_107341	0.580872
GNAI2	A_73_101527	0.580775
TNFAIP1	A_73_112463	0.580579
CDC14A	A_73_109005	0.58018
ADAMTS8	A_73_118615	0.580067
EXOC5	A_73_110714	0.580016
EML4	A_73_108593	0.579891
TPPP	A_73_114983	0.579722
FANCC	A_73_104772	0.579236
NLRC3	A_73_114004	0.579173
NRP2	A_73_121317	0.579142
ABLIM3	A_73_108568	0.578797
DGKH	A_73_109653	0.578661
ANKRD27	A_73_106947	0.578555
PION	A_73_107117	0.578092
NID2	A_73_107486	0.577981
CAPN12	A_73_101478	0.577943
CDH2	A_73_113216	0.577898
COL1A2	A_73_110079	0.577612
NEXN	A_73_114248	0.577244
NR3C2	A_73_103865	0.577201
CDC42BPA	A_73_106121	0.576929
KBTBD5	A_73_102057	0.576762
STAP2	A_73_117990	0.576573
TBXAS1	A_73_100633	0.576524
ZAP70	A_73_109749	0.576393
IRF6	A_73_109574	0.576317
SPOP	A_73_115226	0.576183
KCNJ15	A_73_113970	0.576048
A_73_110933	A_73_110933	0.575959
A_73_111408	A_73_111408	0.57587
AKIRIN2	A_73_110870	0.575761
DIDO1	A_73_115044	0.575755
LHX6	A_73_120111	0.575517
TMEM9B	A_73_107087	0.575428
CREB3L1	A_73_112288	0.574723
CAST	A_73_110469	0.574583
TLK1	A_73_107590	0.574505
SLC16A9	A_73_115430	0.574132
KCNK3	A_73_112333	0.573969
VWCE	A_73_105401	0.5738
CAPRIN1	A_73_111589	0.573508
MYOZ2	A_73_101508	0.573328
DUSP4	A_73_121188	0.573203
TBL1XR1	A_73_105040	0.573202
RND2	A_73_114035	0.573189
KLHL4	A_73_109099	0.572935
DIP2B	A_73_109551	0.572822
DNASE2	A_73_101318	0.572567
FLJ25076	A_73_119103	0.572528
A_73_118465	A_73_118465	0.572442
NDRG3	A_73_108939	0.572426
GPR143	A_73_106762	0.571773
A_73_103167	A_73_103167	0.57174
SAA3	A_73_110703	0.571581
CRISPLD2	A_73_102921	0.570703
SPRY4	A_73_114526	0.570575
COL5A2	A_73_106577	0.570537
DBN1	A_73_107418	0.570527
SRPX	A_73_106930	0.570132
SYNPO2	A_73_102082	0.570059
DDR1	A_73_100976	0.56967
VIM	A_73_100037	0.569473
CTNNA1	A_73_111756	0.569326
RHBDF2	A_73_101436	0.569173
BOLA-DYB	A_73_108062	0.56868
HABP4	A_73_114747	0.568679
MAOB	A_73_115097	0.568646
KLHDC5	A_73_116558	0.568503
MAP1B	A_73_118484	0.568438
A_73_108777	A_73_108777	0.568094
BIK	A_73_114020	0.568075
A_73_115328	A_73_115328	0.56801
CEBPG	A_73_102731	0.568006
PRG-3	A_73_107635	0.567995
MEST	A_73_119680	0.567935
C10orf59	A_73_100152	0.567933
A_73_105318	A_73_105318	0.567762
NPAL3	A_73_100274	0.567681
A_73_113031	A_73_113031	0.567624
STIL	A_73_108757	0.56706
GMFB	A_73_119205	0.566805
ZDHHC8	A_73_118390	0.566755
RAPH1	A_73_109400	0.56652
KIF11	A_73_116360	0.566501
SAMD12	A_73_104291	0.566469
ZDHHC14	A_73_107543	0.566398
PLXNA1	A_73_116372	0.566123
CUTC	A_73_108488	0.566114
TRAF5	A_73_110460	0.566065
PCNXL3	A_73_110986	0.565943
CITED4	A_73_106120	0.565862
A_73_120625	A_73_120625	0.565775
GSK3B	A_73_106149	0.565503
PGP	A_73_117485	0.565502
OR1D2	A_73_114492	0.565365
CSRP3	A_73_115273	0.565269
CLK3	A_73_116683	0.565235
PDE6D	A_73_111670	0.565143
FILIP1	A_73_117867	0.565142
TMCO3	A_73_106063	0.565092
RPRD1A	A_73_109662	0.564991
UNC5B	A_73_102074	0.564889
A_73_102474	A_73_102474	0.564726
WDR1	A_73_105279	0.564419
MADCAM1	A_73_104395	0.564386
IL28RA	A_73_105469	0.564369
DPY19L3	A_73_116546	0.564257
TTC39C	A_73_121196	0.564213
EPDR1	A_73_109834	0.564172
ARIH1	A_73_105434	0.563908
KIAA1576	A_73_102168	0.563768
HERC4	A_73_118360	0.563628
HNRNPUL1	A_73_114850	0.563611
FABP3	A_73_111582	0.563565
RNF170	A_73_118044	0.563231
EHD4	A_73_116297	0.562805
TRIO	A_73_109687	0.562257
CD44	A_73_118655	0.562135
PLOD	A_73_109170	0.562068
HEYL	A_73_109197	0.561989
BTBD6	A_73_116555	0.56196
A_73_110395	A_73_110395	0.561959
RNASE8	A_73_120865	0.561949
SNORD113-4	A_73_111576	0.561446
PHLDA1	A_73_104810	0.561355
KIAA0020	A_73_111781	0.5613
SOS1	A_73_104508	0.561222
LPP	A_73_115185	0.560669
HSPA1L	A_73_104808	0.560293
EPB41L1	A_73_112189	0.559696
CPT1B	A_73_109384	0.559505
POLS	A_73_100562	0.559287
CRYBB3	A_73_116528	0.559072
ABCB8	A_73_101268	0.558651
ATG9B	A_73_117487	0.558531
LRRC25	A_73_103044	0.558472
BCL2L2	A_73_109044	0.558449
PRP8	A_73_117059	0.558253
TTC7B	A_73_100665	0.558202
COPZ2	A_73_107999	0.558054
TBX18	A_73_109591	0.557548
A_73_107307	A_73_107307	0.557438
AMPD3	A_73_101073	0.557054
XPO1	A_73_103184	0.557038
SOS2	A_73_106832	0.556927
IGSF9	A_73_116116	0.556865
GPR124	A_73_119825	0.556841
CCT3	A_73_116808	0.556831
A_73_116986	A_73_116986	0.556801
LMNA	A_73_100935	0.556551
DDC	A_73_115169	0.556447
FSD1L	A_73_113188	0.556437
TUBA3D	A_73_120835	0.556358
SHC1	A_73_109371	0.556291
SFRP2	A_73_121306	0.556026
SGK269	A_73_112107	0.556013
SRGAP1	A_73_107351	0.555939
THOC5	A_73_118100	0.555457
PEA15	A_73_121027	0.555413
ABLIM3	A_73_107630	0.555338
M-RIP	A_73_112318	0.555115
CTSK	A_73_108049	0.554973
SORCS1	A_73_100709	0.554919
DUSP27	A_73_120738	0.554847
PTPN3	A_73_107114	0.554324
CRIP2	A_73_107530	0.554242
HSD17B6	A_73_111965	0.554211
A_73_118769	A_73_118769	0.55415
TRIM38	A_73_100755	0.554146
RANGAP1	A_73_114573	0.553954
HN1L	A_73_114727	0.553761
SORCS1	A_73_109975	0.553572
UACA	A_73_118292	0.553534
B3GALT2	A_73_103121	0.553447
RCOR2	A_73_101183	0.553151
YWHAB	A_73_103348	0.55313
TCEAL8	A_73_117854	0.553081
QSER1	A_73_115489	0.552735
NFATC4	A_73_111767	0.552294
CBX2	A_73_111469	0.552293
HSD17B1	A_73_117275	0.552265
AVEN	A_73_105823	0.551904
GNAQ	A_73_112900	0.551843
ARHGEF15	A_73_116713	0.551661
FOXB2	A_73_111127	0.551628
B3GNT8	A_73_112805	0.551579
SERPINE2	A_73_107496	0.551513
E2F8	A_73_107734	0.551242
ZNF274	A_73_119305	0.551006
SLC45A1	A_73_105693	0.550877
A_73_116862	A_73_116862	0.550768
PDE4D	A_73_116636	0.550755
DIP2A	A_73_113891	0.550643
IL11	A_73_100462	0.550214
HISPPD2A	A_73_115045	0.550107
ALX4	A_73_117571	0.5501
WIPF3	A_73_112958	0.550012
GRLF1	A_73_101486	0.549837
WNT1	A_73_117945	0.549693
VANGL1	A_73_112263	0.549671
SS18L1	A_73_102025	0.549349
A_73_103982	A_73_103982	0.549333
ZNF827	A_73_109156	0.549318
A_73_111083	A_73_111083	0.549313
GRAMD1A	A_73_111193	0.549107
NOTCH4	A_73_117158	0.549027
MAGI3	A_73_117146	0.549019
A_73_106407	A_73_106407	0.548953
NFIA	A_73_102335	0.548429
AMIGO3	A_73_116446	0.548256
ENG	A_73_107713	0.548148
A_73_114689	A_73_114689	0.546466
TSHZ2	A_73_112469	0.546196
MIB2	A_73_120159	0.545957
A_73_104899	A_73_104899	0.545936
AFF2	A_73_112368	0.545646
AHCY	A_73_113958	0.545418
ELMO1	A_73_107528	0.545406
OPTN	A_73_120187	0.545168
A_73_106081	A_73_106081	0.544982
CDKN3	A_73_109147	0.544845
ACSM3	A_73_114309	0.544796
INTS3	A_73_112813	0.544576
A_73_108796	A_73_108796	0.544324
B3GALTL	A_73_114515	0.544265
ADAMTS16	A_73_105982	0.544141
ARPC5	A_73_112649	0.543797
LOXL1	A_73_101728	0.543712
GRID1	A_73_111806	0.54346
RAB7L1	A_73_115850	0.543419
MS4A8B	A_73_110662	0.543234
PCSK7	A_73_106444	0.543096
CCND3	A_73_118731	0.543077
INF2	A_73_118480	0.543071
EMR2	A_73_111804	0.542929
HDAC1	A_73_112754	0.542742
TRH	A_73_118322	0.542637
A_73_119174	A_73_119174	0.542443
CDC2	A_73_107660	0.542426
PTPN1	A_73_102632	0.542371
TXNL4A	A_73_118421	0.542368
CXXC4	A_73_113817	0.542162
CREB5	A_73_113841	0.54208
C7orf58	A_73_106583	0.541825
CCDC19	A_73_112438	0.541689
GFOD2	A_73_111099	0.541661
GUCA2A	A_73_119383	0.541593
PCNT	A_73_120547	0.541308
RFX3	A_73_115949	0.541178
KCNQ1	A_73_108645	0.541172
PTEN	A_73_114658	0.54074
PCNP	A_73_110636	0.540698
SAMD8	A_73_113126	0.540488
CNIH	A_73_105866	0.540289
A_73_113226	A_73_113226	0.540216
TEKT1	A_73_103718	0.540022
RICS	A_73_112892	0.539819
ATG4A	A_73_120265	0.539692
MMP23B	A_73_105032	0.539679
MGST3	A_73_104754	0.539611
RFX2	A_73_110471	0.539344
EPB42	A_73_101014	0.53926
A_73_120063	A_73_120063	0.539214
ELK4	A_73_117411	0.538957
A_73_114900	A_73_114900	0.538855
IIP45	A_73_113067	0.538752
COL10A1	A_73_112906	0.538704
RAB13	A_73_103667	0.53868
ESPNL	A_73_113081	0.538425
CNOT6	A_73_114673	0.53823
RPS6KA1	A_73_101700	0.538219
PABPC1L	A_73_119562	0.538167
PAX4	A_73_101949	0.538075
WASL	A_73_111626	0.538052
VLDLR	A_73_114896	0.537842
KCNQ3	A_73_108470	0.537705
KLF11	A_73_104088	0.537677
FOXJ3	A_73_115566	0.537501
GPX7	A_73_103760	0.537402
HEATR5A	A_73_120425	0.537368
BHLHB2	A_73_116496	0.537252
SACM1L	A_73_121403	0.537185
GRIA2	A_73_116254	0.536612
SILV	A_73_107037	0.536586
A_73_120750	A_73_120750	0.536488
SH2B3	A_73_115687	0.536374
A_73_102360	A_73_102360	0.536321
NOLA3	A_73_112436	0.536314
A_73_114992	A_73_114992	0.536072
TRIM62	A_73_114588	0.536048
A_73_114746	A_73_114746	0.536013
A_73_118065	A_73_118065	0.53564
NYX	A_73_113824	0.535573
SRP19	A_73_117922	0.535531
DUSP4	A_73_109942	0.535387
CHEK1	A_73_101651	0.535278
EHD4	A_73_112194	0.534918
ADRB1	A_73_106370	0.534832
PANK2	A_73_100886	0.534807
NOTCH1	A_73_114722	0.534749
FLJ27352	A_73_121075	0.534603
RBP7	A_73_118863	0.534481
CNN1	A_73_116127	0.534409
FAM81A	A_73_111347	0.534306
CLEC1A	A_73_104240	0.534278
NDE1	A_73_110843	0.534196
A_73_107997	A_73_107997	0.5341
ZBTB20	A_73_118384	0.534024
LNX2	A_73_104729	0.533936
CADPS2	A_73_115849	0.533595
KCTD17	A_73_114304	0.533477
DCBLD2	A_73_115789	0.533383
CHST2	A_73_110839	0.533162
A_73_113750	A_73_113750	0.533079
ACSL3	A_73_111416	0.532897
AOC3	A_73_106517	0.532844
PTPN11	A_73_108516	0.532768
ATOH8	A_73_104668	0.532258
PECAM1	A_73_104687	0.532216
ATP2B4	A_73_107872	0.531886
TAF10	A_73_100835	0.531827
EFNB2	A_73_108125	0.531783
CIB1	A_73_100623	0.531121
KIF5B	A_73_113171	0.5309
SH2B3	A_73_117145	0.5309
SGSM2	A_73_109455	0.530715
A_73_100743	A_73_100743	0.530658
CCDC85A	A_73_119767	0.530266
SLC44A1	A_73_111630	0.530251
IGF2BP2	A_73_111472	0.530156
IGFBP6	A_73_119197	0.529753
TRIM50	A_73_101357	0.529656
PI16	A_73_114065	0.529592
MST4	A_73_115682	0.529551
SCD5	A_73_114826	0.529469
A_73_118345	A_73_118345	0.529132
MYOM3	A_73_102722	0.529111
A_73_115735	A_73_115735	0.528945
A_73_105514	A_73_105514	0.528858
CFDP1	A_73_116458	0.528847
ARHGEF18	A_73_103784	0.52881
CACNA1F	A_73_121390	0.528684
LOXL3	A_73_101259	0.528677
NELF	A_73_101346	0.528397
FAT	A_73_116622	0.52834
TCTEL1	A_73_107527	0.528325
LUM	A_73_100839	0.5282
GSTP1	A_73_113004	0.527838
CAMK1	A_73_104214	0.527711
ZC3H12D	A_73_112397	0.527678
A_73_110370	A_73_110370	0.52767
TET2	A_73_114553	0.527595
TGFB3	A_73_120809	0.527557
KLHL15	A_73_109746	0.527108
FANCD2	A_73_120153	0.527068
ABCC3	A_73_110847	0.527014
ERBB3	A_73_120913	0.526941
TTC7B	A_73_113090	0.526723
CHD8	A_73_111114	0.526675
FICD	A_73_101713	0.526636
FNDC1	A_73_106223	0.526628
KLHL17	A_73_114955	0.52656
LASP1	A_73_102227	0.52608
ELK3	A_73_106555	0.526067
TULP4	A_73_108305	0.526032
MAPK1IP1L	A_73_100853	0.525975
HSPH1	A_73_110555	0.525815
PCMTD1	A_73_108227	0.525581
PAPSS1	A_73_105307	0.52552
GSK3B	A_73_101480	0.525519
PALM2-AKAP2	A_73_108628	0.52545
ATP2C1	A_73_103447	0.52544
FAM49A	A_73_100804	0.525301
MARCKS	A_73_119747	0.5251
RPS6KA2	A_73_109222	0.525031
ETS1	A_73_108242	0.524942
TPPP	A_73_112409	0.524416
FBN1	A_73_110881	0.524225
EPHA6	A_73_110615	0.524076
ZFP106	A_73_119337	0.523885
NOL6	A_73_121278	0.523787
SYT7	A_73_100273	0.523424
A_73_103047	A_73_103047	0.523391
SPON1	A_73_112138	0.523324
GCA	A_73_114073	0.523313
REN	A_73_109580	0.523295
OPLAH	A_73_111738	0.523102
AGRN	A_73_114356	0.523021
FLJ21438	A_73_100113	0.522911
A_73_104871	A_73_104871	0.522805
TICAM1	A_73_113300	0.522671
SH3GLB1	A_73_102913	0.522664
USP34	A_73_121342	0.522488
STRN	A_73_101188	0.522455
YES1	A_73_106448	0.522365
HIP1	A_73_110138	0.522277
FNDC3B	A_73_109154	0.522136
GLTSCR2	A_73_117849	0.522093
C10orf107	A_73_109870	0.521983
DYSF	A_73_100220	0.521725
GYS1	A_73_107624	0.521714
PRUNE2	A_73_109681	0.521352
FBXO17	A_73_102337	0.52128
ROBO1	A_73_102713	0.52115
FEZ2	A_73_112356	0.521138
SLC16A13	A_73_108398	0.520921
SAMD11	A_73_110844	0.520611
TOP1	A_73_116515	0.520557
NUSAP1	A_73_102967	0.5203
OGN	A_73_111550	0.520231
SLC39A14	A_73_107893	0.520139
SLC25A15	A_73_108117	0.520025
A_73_104468	A_73_104468	0.519942
OBSCN	A_73_115681	0.519893
TREX1	A_73_107230	0.519844
SNX3	A_73_113732	0.519745
DYNC1LI2	A_73_106967	0.519697
GPD2	A_73_103485	0.519666
A_73_115727	A_73_115727	0.519604
TIPARP	A_73_104599	0.5195
A_73_117548	A_73_117548	0.519444
THAP8	A_73_116691	0.519288
H9C6ORF115	A_73_113672	0.519261
CYLD	A_73_103127	0.519193
A_73_103741	A_73_103741	0.518907
A_73_119086	A_73_119086	0.518733
GPR3	A_73_114545	0.518731
PLOD3	A_73_110901	0.518728
HRMT1L6	A_73_109912	0.518657
PTPRB	A_73_100502	0.518566
SAA4	A_73_120472	0.518421
TXNRD3	A_73_119714	0.518393
CHD7	A_73_104803	0.518329
SYT17	A_73_107312	0.518318
A_73_113540	A_73_113540	0.518254
CXorf1	A_73_105597	0.518227
GPR177	A_73_108319	0.518215
EIF2C2	A_73_114148	0.518189
BRCA2	A_73_101554	0.517953
PLEKHG5	A_73_103500	0.51792
UHRF1BP1	A_73_112500	0.517818
CBX6	A_73_106651	0.517764
RUNX1	A_73_112916	0.517694
PALMD	A_73_107615	0.517637
RGS2	A_73_117206	0.517513
PPP1R3D	A_73_117919	0.517328
PLK1	A_73_116652	0.517138
GLCCI1	A_73_107122	0.517118
FAM129B	A_73_114146	0.517085
MEP1B	A_73_110027	0.517074
ANKRD13B	A_73_114882	0.517063
TXNDC15	A_73_106451	0.517012
A_73_113729	A_73_113729	0.516702
NPR2	A_73_112230	0.5167
H3C1ORF181	A_73_118306	0.516478
C13H20ORF59	A_73_120355	0.516238
TLX1	A_73_117056	0.516077
APOC2	A_73_104437	0.515799
PLXNA3	A_73_111024	0.515725
IGFALS	A_73_103522	0.515709
SLC2A6	A_73_104111	0.515441
WIPI1	A_73_109860	0.515279
GDPD5	A_73_117429	0.515246
RBMS2	A_73_109375	0.515227
PSAT1	A_73_121203	0.515217
CALR	A_73_106913	0.515202
ADCY4	A_73_113731	0.51459
ZNF821	A_73_119485	0.514512
ATP6V1C2	A_73_105412	0.514491
PCSK5	A_73_110325	0.514457
CCL25	A_73_113247	0.514373
TNNT1	A_73_117207	0.514358
A_73_114912	A_73_114912	0.514066
DUSP16	A_73_113524	0.513814
CASQ2	A_73_115674	0.513675
STAC2	A_73_109872	0.513673
CENTA1	A_73_111003	0.513663
TTK	A_73_108945	0.513621
DIP2B	A_73_112589	0.513386
RTN4RL2	A_73_106264	0.513326
TLR2	A_73_115997	0.513097
MRPL18	A_73_113209	0.513041
FUT8	A_73_103783	0.512625
MAP4K2	A_73_101607	0.512413
ABHD12	A_73_110104	0.512402
A_73_114581	A_73_114581	0.512351
A_73_104791	A_73_104791	0.512283
STUB1	A_73_113168	0.51221
S100B	A_73_110019	0.512021
ZDHHC18	A_73_120722	0.512005
AMELY	A_73_107132	0.511827
A_73_111505	A_73_111505	0.511771
NAGLU	A_73_116485	0.511657
RPS6KC1	A_73_105039	0.5116
ELAVL1	A_73_102010	0.511573
LYN	A_73_118544	0.511545
PBX3	A_73_116839	0.511523
A_73_111644	A_73_111644	0.511373
TBC1D25	A_73_120944	0.511308
NHEJ1	A_73_103628	0.511005
NAALAD2	A_73_102878	0.510989
MAGED1	A_73_101447	0.510888
TCF20	A_73_119833	0.510703
MGC155170	A_73_103955	0.510689
A_73_105570	A_73_105570	0.510294
PRKD2	A_73_107929	0.510226
CALU	A_73_103891	0.510007
AAK1	A_73_116939	0.509865
PRDM4	A_73_102518	0.509824
CADPS	A_73_105895	0.509718
MLXIP	A_73_102942	0.509337
IQGAP1	A_73_113058	0.509317
CAP1	A_73_112859	0.509309
SPRED1	A_73_114306	0.509229
PDE6G	A_73_106317	0.509185
C1QTNF5	A_73_112781	0.509178
A_73_111338	A_73_111338	0.508951
CLIP3	A_73_120074	0.508785
FUT4	A_73_113715	0.508706
CUL4B	A_73_117277	0.508661
SCN9A	A_73_100069	0.50854
TMEM204	A_73_109552	0.5085
DUSP16	A_73_118238	0.508205
C10orf12	A_73_115804	0.508164
HYOU1	A_73_102050	0.508139
KDELR3	A_73_106369	0.508021
A_73_117333	A_73_117333	0.507711
RABL4	A_73_114069	0.507665
UBC	A_73_107023	0.507411
DUSP6	A_73_116242	0.507387
PPP2R5C	A_73_104715	0.507368
EPB41L1	A_73_104250	0.507341
RHOF	A_73_108383	0.507249
PYCRL	A_73_117831	0.50722
ZFP64	A_73_120982	0.507145
PHF21A	A_73_107767	0.50713
BTBD7	A_73_115847	0.50701
OR5J2	A_73_107429	0.506995
CCDC98	A_73_103239	0.506942
RAPGEF2	A_73_109424	0.506846
NHSL1	A_73_119446	0.506754
RHOC	A_73_111583	0.506694
MEG3	A_73_115986	0.50654
ISG15	A_73_119493	0.506476
SIPA1L2	A_73_111642	0.506412
A_73_112905	A_73_112905	0.50636
BDNF	A_73_101935	0.506214
ZNF346	A_73_118018	0.505972
MYH8	A_73_101126	0.505725
SLK	A_73_109479	0.505695
A_73_104647	A_73_104647	0.505646
NUTF2	A_73_118000	0.505426
VWA3A	A_73_119294	0.505308
PHF10	A_73_119773	0.50522
A_73_110028	A_73_110028	0.505158
MARK2	A_73_102873	0.505142
AMIGO1	A_73_119781	0.505117
A_73_107800	A_73_107800	0.5048
DICER1	A_73_114561	0.50471
NEIL3	A_73_108220	0.504632
EXOSC6	A_73_118106	0.504628
REEP4	A_73_117062	0.50451
TM9SF3	A_73_118129	0.504486
HHIP	A_73_106055	0.50447
A_73_110980	A_73_110980	0.504375
DLEC1	A_73_119190	0.504338
UBASH3B	A_73_103455	0.50418
TMTC4	A_73_100770	0.504021
KPNB1	A_73_108559	0.503876
ST3GAL3	A_73_103858	0.503582
ADAM10	A_73_107715	0.503463
MRPL12	A_73_116584	0.503342
HMGCLL1	A_73_102631	0.503315
ROR2	A_73_101978	0.503048
SPARC	A_73_105991	0.502928
ATP2B3	A_73_100869	0.502878
SCLT1	A_73_120829	0.502858
SPATC1	A_73_101676	0.502806
PAM	A_73_117119	0.502747
CBLB	A_73_103730	0.502503
C3orf39	A_73_102970	0.502491
A_73_115457	A_73_115457	0.502447
RP9	A_73_121102	0.502197
PHLDA1	A_73_109512	0.502135
APC	A_73_117535	0.502045
MN1	A_73_112574	0.501802
C7orf27	A_73_119631	0.501478
TP53INP2	A_73_105878	0.501363
KLK4	A_73_118832	0.501306
FGFR2	A_73_108143	0.501283
STAU2	A_73_100030	0.501148
C13H20ORF116	A_73_102464	0.501058
C6orf134	A_73_101842	0.501026
CDH15	A_73_115178	0.500978
SAMD8	A_73_112528	0.500826
PAPPA	A_73_110197	0.500814
HEY1	A_73_103342	0.500801
FAM109A	A_73_114536	0.500597
YTHDF1	A_73_105500	0.500579
ZHX1	A_73_109760	0.500522
C16orf58	A_73_111453	0.500344
MMP24	A_73_113850	0.500276
PSMB10	A_73_105619	0.500244
SMAP2	A_73_101336	0.500229
C13orf31	A_73_113840	0.500217
MAN2A1	A_73_109535	0.500192
CHPF	A_73_113376	0.500007
PXDN	A_73_117791	0.49995
PABPC1	A_73_121256	0.499911
HSPB6	A_73_114151	0.499845
LAMC3	A_73_120086	0.499788
NCK1	A_73_105710	0.499686
ZYG11A	A_73_118158	0.499603
PTHLH	A_73_100098	0.49938
SH3YL1	A_73_110299	0.499351
GLRX3	A_73_117294	0.499165
A_73_105092	A_73_105092	0.498648
DDX21	A_73_105971	0.498551
SMC1A	A_73_111189	0.498549
A_73_104926	A_73_104926	0.498389
CREB3L2	A_73_104723	0.498381
LTV1	A_73_113579	0.498374
HOXA1	A_73_106302	0.498097
DDHD1	A_73_112870	0.497925
SLC1A2	A_73_115008	0.497796
CASC5	A_73_115355	0.497762
S1PR1	A_73_115214	0.497504
SMAD1	A_73_105077	0.497496
GATAD2A	A_73_106523	0.497446
A_73_105656	A_73_105656	0.497133
PDE4D	A_73_104833	0.49685
GNG11	A_73_119335	0.496752
PRDM13	A_73_116034	0.496499
CA3	A_73_104028	0.496454
CSTF3	A_73_116722	0.496247
STON2	A_73_116941	0.496076
ANAPC7	A_73_106676	0.496029
RBBP8	A_73_104636	0.495917
CIC	A_73_116158	0.495755
GM2A	A_73_107382	0.495733
A_73_120602	A_73_120602	0.495714
IBTK	A_73_109875	0.495558
PPP2CB	A_73_118411	0.495444
XCR1	A_73_106250	0.495189
PABPC4L	A_73_100994	0.495171
AOF2	A_73_114651	0.495044
CORO2B	A_73_111081	0.494832
A_73_115663	A_73_115663	0.494808
OR5A1	A_73_120384	0.494764
NACAD	A_73_103762	0.49469
GFPT1	A_73_120720	0.49464
CD300C	A_73_109904	0.494497
IL20RB	A_73_109184	0.494193
IGIP	A_73_109413	0.494157
PXN	A_73_109340	0.494123
A_73_111604	A_73_111604	0.494014
CPLX2	A_73_107361	0.493963
RNF24	A_73_115700	0.493873
CDKN2C	A_73_119022	0.4938
C9orf114	A_73_103479	0.493755
A_73_106798	A_73_106798	0.49372
ZNF337	A_73_107558	0.493604
SERPINA3	A_73_105596	0.493342
A_73_102422	A_73_102422	0.49332
ZDHHC1	A_73_102716	0.493029
A_73_104739	A_73_104739	0.49273
GPR39	A_73_110585	0.492444
MPP6	A_73_105186	0.492399
SPC25	A_73_107699	0.492335
A_73_113819	A_73_113819	0.492302
FKRP	A_73_116342	0.491949
ZYG11B	A_73_109821	0.491804
PPP2R2C	A_73_117073	0.491739
MACF1	A_73_118736	0.491571
CHST2	A_73_112616	0.491532
AP1S2	A_73_119834	0.491355
BCL9L	A_73_114562	0.491285
CCDC147	A_73_104544	0.491207
NAV3	A_73_110748	0.491151
AAK1	A_73_116266	0.491057
ACAN	A_73_106119	0.490958
ZNF571	A_73_110875	0.490849
A_73_107680	A_73_107680	0.490763
KLF12	A_73_104842	0.490655
FADD	A_73_111855	0.490502
TACC2	A_73_118627	0.490456
A_73_115557	A_73_115557	0.490322
FCGBP	A_73_107066	0.490308
KLHDC6	A_73_100048	0.490145
A_73_102591	A_73_102591	0.490128
RGS19	A_73_121185	0.490125
RBKS	A_73_111764	0.48999
DNMBP	A_73_118644	0.489914
IRF2BP2	A_73_108289	0.489751
PTPRD	A_73_110832	0.489748
ZFYVE28	A_73_106443	0.489401
WDR22	A_73_119521	0.489354
PRSS8	A_73_113194	0.48903
LIN28B	A_73_116994	0.488809
A_73_119230	A_73_119230	0.488715
A_73_105562	A_73_105562	0.488557
VISA	A_73_107332	0.48851
MEGF10	A_73_109313	0.488493
MAP7D3	A_73_108887	0.488302
S1PR3	A_73_109089	0.487994
A_73_108641	A_73_108641	0.487927
A_73_100488	A_73_100488	0.487926
Bv1	A_73_110386	0.487848
HSPB7	A_73_115163	0.487805
RALA	A_73_102917	0.487568
CPXM1	A_73_112275	0.487553
FUT4	A_73_120480	0.487552
A_73_103463	A_73_103463	0.487522
QSER1	A_73_103828	0.487283
A_73_114226	A_73_114226	0.487141
A_73_117822	A_73_117822	0.487133
ELA3B	A_73_115832	0.487094
A_73_118594	A_73_118594	0.487049
ASB18	A_73_104141	0.486903
CDCP2	A_73_113798	0.486762
A_73_111426	A_73_111426	0.486142
PARVB	A_73_114189	0.485973
DZIP1	A_73_120706	0.48582
HPCAL1	A_73_110273	0.485586
HTATSF1	A_73_115086	0.485504
ARHGAP28	A_73_101517	0.485466
LOXHD1	A_73_106289	0.485459
MGC33407	A_73_107306	0.484927
A_73_119344	A_73_119344	0.484897
P2RX4	A_73_111431	0.484861
PPM1A	A_73_102680	0.484543
GDF15	A_73_112747	0.484451
USP8	A_73_111279	0.484284
KIF9	A_73_111442	0.484249
BDKRB2	A_73_113813	0.484241
LRRC58	A_73_115249	0.484232
H3F3A	A_73_110872	0.484218
NARG1	A_73_119128	0.48408
SLC15A1	A_73_114924	0.483947
DENND4B	A_73_109588	0.483894
TMSB10	A_73_106318	0.483796
HOXB7	A_73_119630	0.483712
PGF	A_73_106522	0.483709
A_73_102681	A_73_102681	0.483656
CPNE6	A_73_103864	0.483632
KCNB1	A_73_114282	0.483507
DCX	A_73_114908	0.48334
A_73_116946	A_73_116946	0.483225
MTFR1	A_73_104229	0.483212
MPL	A_73_114871	0.483153
SPTBN1	A_73_118747	0.482948
A_73_104640	A_73_104640	0.482915
PRC1	A_73_117450	0.4829
CDC42EP4	A_73_117992	0.482893
CKS1B	A_73_105480	0.482882
TBC1D23	A_73_119777	0.482694
LDLRAD3	A_73_113096	0.48269
CRIP3	A_73_106944	0.48248
ARID1A	A_73_118818	0.482376
BICD1	A_73_120502	0.482304
FRAS1	A_73_111435	0.482154
A_73_104107	A_73_104107	0.48213
A_73_100143	A_73_100143	0.481953
ARF3	A_73_114427	0.481661
CCKAR	A_73_112795	0.481655
PRELID1	A_73_120660	0.481465
KIAA1009	A_73_116753	0.480878
A_73_119354	A_73_119354	0.480873
ECM2	A_73_109812	0.480869
ASTN2	A_73_101789	0.48068
CAMK2D	A_73_102323	0.480555
TXNRD1	A_73_120942	0.480542
A_73_107370	A_73_107370	0.480492
ADARB2	A_73_116522	0.480365
PHF23	A_73_113886	0.480264
BACE1	A_73_109621	0.480016
SEPT5	A_73_102736	0.479942
C14orf118	A_73_109688	0.479843
NBEA	A_73_121413	0.47973
OLFML3	A_73_111567	0.47968
SLC27A4	A_73_118190	0.47957
ENTHD1	A_73_101689	0.479494
A_73_105824	A_73_105824	0.479434
MYO10	A_73_103264	0.479347
SRPX2	A_73_121429	0.479261
A_73_100070	A_73_100070	0.479254
A_73_112527	A_73_112527	0.479196
C20orf160	A_73_113407	0.478999
GRLF1	A_73_114090	0.478902
ARHGEF3	A_73_115219	0.478816
LPCAT1	A_73_103852	0.478771
A_73_107227	A_73_107227	0.478489
MEGF10	A_73_103332	0.478392
NRP2	A_73_119607	0.478324
RP1	A_73_103938	0.478241
GAS8	A_73_109311	0.478226
PSPH	A_73_117821	0.478198
SLCO2A1	A_73_101495	0.47813
A_73_114687	A_73_114687	0.478104
SETMAR	A_73_118334	0.478094
CHORDC1	A_73_120462	0.47809
CLEC14A	A_73_108528	0.47801
RFTN1	A_73_106240	0.477856
CD276	A_73_111800	0.47783
RASGEF1C	A_73_117197	0.477818
SETD2	A_73_118523	0.477735
A_73_104148	A_73_104148	0.477651
A_73_112048	A_73_112048	0.477623
RNFT2	A_73_114445	0.477591
HAPLN2	A_73_104517	0.477567
A_73_108858	A_73_108858	0.477362
FANCI	A_73_103552	0.476931
KIAA1468	A_73_102329	0.476878
LRRC3	A_73_107509	0.476669
FAM174B	A_73_110037	0.476601
SCN4A	A_73_115560	0.476536
EIF3D	A_73_107867	0.476535
APRT	A_73_112938	0.476449
UBFD1	A_73_113390	0.476443
DHDH	A_73_101431	0.476371
NLRP12	A_73_101124	0.476261
FRMD4B	A_73_110357	0.476218
KLHDC4	A_73_111588	0.476048
DPEP2	A_73_107294	0.475653
A_73_108104	A_73_108104	0.47554
A_73_108498	A_73_108498	0.47554
CDH22	A_73_117141	0.475509
ACRV1	A_73_101900	0.475502
TSPAN18	A_73_109382	0.475425
MEGF11	A_73_105558	0.475406
DAB2IP	A_73_112894	0.475308
CTDP1	A_73_105173	0.475195
A_73_116422	A_73_116422	0.475182
MEN1	A_73_109452	0.475165
MAP2K5	A_73_101644	0.475069
CDR2	A_73_116685	0.475059
LIMS1	A_73_104099	0.474835
MORC1	A_73_113270	0.474826
MLLT4	A_73_104770	0.474673
DLC1	A_73_118013	0.474658
FAM3B	A_73_115194	0.474528
SNX26	A_73_106991	0.474501
TCF7L1	A_73_110348	0.47439
TNFRSF25	A_73_118454	0.474385
PLAC9	A_73_115288	0.474372
MYOHD1	A_73_114324	0.47437
CDKN1A	A_73_102040	0.474351
RFX2	A_73_111413	0.474328
PIGX	A_73_108999	0.474115
CENTG1	A_73_105292	0.473878
ACP6	A_73_109837	0.473787
TMPRSS2	A_73_102445	0.473767
CDT1	A_73_107637	0.473582
RIMS4	A_73_116381	0.473546
GGH	A_73_110946	0.473534
RAB40B	A_73_113322	0.47314
PDLIM5	A_73_117484	0.47311
KLF13	A_73_106439	0.472693
NCBP2	A_73_101083	0.472644
A_73_109678	A_73_109678	0.472602
IFIT5	A_73_112322	0.472432
MCTP2	A_73_107207	0.472353
AKAP6	A_73_121264	0.472058
TLE3	A_73_103151	0.471974
RBBP8	A_73_105009	0.471816
RARRES1	A_73_111921	0.471744
PPP2R5D	A_73_103423	0.47164
GULP1	A_73_103879	0.471554
GAB2	A_73_113956	0.47145
SLC25A34	A_73_102232	0.471325
NT5C	A_73_119349	0.471187
NUP210	A_73_116765	0.471141
PRKX	A_73_119927	0.471042
TMEM132A	A_73_117924	0.470964
S100A11	A_73_115227	0.470616
GALNAC4S-6ST	A_73_116878	0.470471
NOG	A_73_111510	0.470461
SCARA3	A_73_115521	0.470392
SLCO4A1	A_73_115875	0.470346
EBF2	A_73_106331	0.470327
PLEKHH3	A_73_111065	0.470057
PTPN12	A_73_111770	0.469787
GLDC	A_73_112037	0.469536
JAK3	A_73_113645	0.46953
SDR-O	A_73_116973	0.469514
ERC1	A_73_101887	0.469503
MSN	A_73_111939	0.469483
KCNK9	A_73_104081	0.46948
RINL	A_73_108941	0.469474
MLL2	A_73_112055	0.469451
E2F6	A_73_112299	0.469373
EPAS1	A_73_103471	0.469365
BMP2K	A_73_103071	0.469049
TP53BP1	A_73_100818	0.46904
S100PBP	A_73_118553	0.468798
ATP8B1	A_73_111945	0.468795
GALNTL1	A_73_112202	0.46851
PIAS2	A_73_113418	0.468482
RASIP1	A_73_105118	0.468477
WDR40A	A_73_101959	0.468274
A_73_107353	A_73_107353	0.468241
EIF3A	A_73_110356	0.468212
A_73_112844	A_73_112844	0.468007
RNF26	A_73_109308	0.467833
SC65	A_73_111750	0.467782
GPR83	A_73_114110	0.467522
UGT8	A_73_101827	0.467449
SUZ12	A_73_109003	0.467397
TMEM195	A_73_110928	0.4673
CD52	A_73_105933	0.467236
ANP32A	A_73_120876	0.467197
PDE1B	A_73_107850	0.46716
ADAMTS5	A_73_112546	0.467144
HBB	A_73_120596	0.467066
ODZ2	A_73_116993	0.466937
GALNT2	A_73_118965	0.466901
SLC38A4	A_73_114630	0.466796
HIPK2	A_73_114412	0.466692
H11C9ORF116	A_73_106351	0.466664
STK32C	A_73_104514	0.4663
PRKD1	A_73_101214	0.466139
GRK4	A_73_118972	0.46594
TMPRSS6	A_73_111214	0.4659
DYRK3	A_73_102963	0.465854
A_73_115552	A_73_115552	0.465667
SYNPO2L	A_73_119068	0.46556
TRIM6-TRIM34	A_73_103771	0.465554
MYH4	A_73_116984	0.465384
ADAMTS15	A_73_110443	0.465342
CDR2L	A_73_115860	0.465313
EPHB4	A_73_100211	0.465237
MOV10L1	A_73_111778	0.465208
TRIB1	A_73_100489	0.465083
N4BP1	A_73_113532	0.464998
ARHGAP11A	A_73_112104	0.464934
RAB31	A_73_100314	0.464836
GRIN3A	A_73_112024	0.464807
NUDT14	A_73_120914	0.464654
MAGI1	A_73_103767	0.464522
FAM65B	A_73_100436	0.464435
GLIPR2	A_73_101345	0.464372
JAG1	A_73_113489	0.464359
AP4E1	A_73_101905	0.464324
YWHAQ	A_73_105468	0.464295
NANS	A_73_115933	0.464136
ATXN2L	A_73_111879	0.464121
PDE6B	A_73_103014	0.463975
RIN3	A_73_100210	0.4639
DNAJC5B	A_73_117388	0.463871
APOBEC2	A_73_104998	0.463844
FSTL1	A_73_110738	0.463782
TLE3	A_73_118310	0.463738
KLF13	A_73_115556	0.463723
A_73_116022	A_73_116022	0.463682
LRRC3	A_73_118569	0.463676
KIAA1949	A_73_103689	0.463406
EIF4E1B	A_73_112004	0.463104
NCALD	A_73_100652	0.462964
MTCH2	A_73_118033	0.462909
RNF165	A_73_103497	0.462739
GNB4	A_73_105960	0.462584
RAB14	A_73_116327	0.46234
GNPTAB	A_73_100666	0.462054
TXN	A_73_101578	0.462054
FAM84B	A_73_114375	0.462053
A_73_102121	A_73_102121	0.462048
SUV420H2	A_73_100601	0.461944
IL22RA1	A_73_115811	0.461895
A_73_104440	A_73_104440	0.461859
PNMA1	A_73_106787	0.461777
MID1	A_73_107061	0.461777
CA12	A_73_104449	0.461682
ACTR3B	A_73_111636	0.461616
KIAA1984	A_73_104451	0.461556
SH3PXD2B	A_73_105755	0.461482
CLDN19	A_73_103845	0.461361
MARK2	A_73_107550	0.46136
RIT1	A_73_102885	0.461255
THOC2	A_73_114851	0.461153
CKAP4	A_73_115781	0.461096
SBK1	A_73_110540	0.461073
C10H14orf179	A_73_117239	0.460977
OSBPL6	A_73_109791	0.460915
EIF2C1	A_73_116726	0.460778
CLASP1	A_73_102613	0.460667
FBLN1	A_73_112165	0.460657
CRYM	A_73_121458	0.460345
PVRL3	A_73_110159	0.46032
GTPBP3	A_73_108561	0.460306
A_73_105099	A_73_105099	0.460281
PLEKHA2	A_73_115039	0.460214
TRPV6	A_73_112347	0.46014
A_73_116020	A_73_116020	0.459997
C2orf34	A_73_102149	0.459976
POU6F1	A_73_103744	0.459818
RAB6IP1	A_73_105343	0.459472
ZMYM1	A_73_101695	0.459425
DCTD	A_73_115895	0.459372
PLEKHA9	A_73_120471	0.459315
MFAP5	A_73_108162	0.459305
CDK4	A_73_108052	0.459152
GADD45GIP1	A_73_108963	0.458957
RTKN	A_73_113682	0.458924
HSD11B2	A_73_101467	0.45884
CDK2AP1	A_73_107643	0.458672
JUP	A_73_115739	0.458498
HK1	A_73_115982	0.458474
RIOK3	A_73_113393	0.458391
FMNL3	A_73_109884	0.458346
RAPGEF4	A_73_113583	0.458224
TMEM63B	A_73_110124	0.4582
A_73_106145	A_73_106145	0.458175
A_73_117161	A_73_117161	0.458027
MCC	A_73_110043	0.457861
FOXC2	A_73_115645	0.457716
AVPR2	A_73_119362	0.457473
A_73_102366	A_73_102366	0.457415
ZNF770	A_73_112517	0.457388
CATSPER1	A_73_106385	0.45724
A_73_110775	A_73_110775	0.457083
IFT140	A_73_121110	0.456972
UPK3B	A_73_117678	0.456932
TAGLN2	A_73_104098	0.456901
ZBTB41	A_73_111410	0.456893
A_73_110801	A_73_110801	0.456574
PPM1A	A_73_113528	0.456345
HELLS	A_73_100296	0.45597
PLXNC1	A_73_112305	0.455854
B4GALNT1	A_73_107747	0.455579
PDGFC	A_73_114435	0.455442
FHOD1	A_73_117496	0.455342
A_73_111227	A_73_111227	0.455111
C3orf30	A_73_101144	0.455006
CUX1	A_73_103077	0.454955
A_73_120008	A_73_120008	0.454944
RNF217	A_73_116750	0.454854
ONECUT2	A_73_120582	0.454764
A_73_117344	A_73_117344	0.454735
TMEM37	A_73_118928	0.454639
FAM105A	A_73_119307	0.454397
RND3	A_73_112008	0.454389
ESCO1	A_73_117077	0.454237
RBM4	A_73_120270	0.454142
FGF12	A_73_117639	0.454042
PIK3C3	A_73_112458	0.453998
MGLL	A_73_104056	0.453785
GANAB	A_73_115101	0.453654
FAM129B	A_73_118659	0.45362
EXT1	A_73_111635	0.453583
ASCC2	A_73_110323	0.453537
ADRA1B	A_73_100080	0.45351
PTRF	A_73_111487	0.453179
ESRRG	A_73_116004	0.45314
NRP1	A_73_115297	0.453035
OR7A5	A_73_110418	0.452985
A_73_105525	A_73_105525	0.45272
A_73_104336	A_73_104336	0.452718
MLL4	A_73_121216	0.452578
MBOAT7	A_73_101046	0.452459
OLIG3	A_73_103748	0.452369
SYT6	A_73_104782	0.45234
SACS	A_73_114457	0.452271
ADAMTS7	A_73_108790	0.452207
TP53I3	A_73_113449	0.452195
MRVI1	A_73_105421	0.452191
GH	A_73_120799	0.452147
CXCL10	A_73_114710	0.452127
KRT36	A_73_115289	0.452105
AKIRIN1	A_73_115845	0.451728
A_73_107102	A_73_107102	0.451676
A_73_117471	A_73_117471	0.451333
MOBKL2C	A_73_112013	0.451239
CHGN	A_73_116798	0.451229
T	A_73_110183	0.451223
LSM11	A_73_110892	0.451158
A_73_107292	A_73_107292	0.450991
DDX31	A_73_118685	0.450985
CNOT6L	A_73_113857	0.450951
DMRT2	A_73_106508	0.45092
EPHA2	A_73_112208	0.450861
TSPAN12	A_73_107490	0.450834
A_73_112176	A_73_112176	0.450822
TMEM120B	A_73_106571	0.450698
PCDHA7	A_73_112827	0.450613
ZNF652	A_73_110733	0.450434
MYO1B	A_73_115023	0.450416
TMEM176B	A_73_111595	0.450336
PCDH1	A_73_120796	0.450259
PPP1CB	A_73_120190	0.450177
TFR2	A_73_103174	0.450149
C14orf21	A_73_120165	0.449958
RGS11	A_73_105325	0.449931
A_73_114185	A_73_114185	0.449887
ZNF749	A_73_102958	0.449708
SLC25A31	A_73_106700	0.449543
ABTB2	A_73_120128	0.449447
LPHN2	A_73_108793	0.44925
TUBB2B	A_73_108988	0.449207
HGD	A_73_113570	0.449055
MORN3	A_73_117662	0.448802
MTERFD1	A_73_104281	0.448583
FNBP1L	A_73_109417	0.448466
ANAPC4	A_73_115937	0.448325
PUNC	A_73_115010	0.44829
VAT1	A_73_100426	0.448142
ITPKC	A_73_120386	0.448099
PA2G4	A_73_107591	0.447988
CNFN	A_73_105271	0.44784
GUCY2G	A_73_101650	0.447832
MAP4K4	A_73_109761	0.447777
IL21R	A_73_109180	0.44769
DCUN1D4	A_73_121469	0.447676
A_73_101794	A_73_101794	0.447627
RUNX2	A_73_119266	0.447593
EGFL8	A_73_110232	0.447478
TXNDC5	A_73_108938	0.44745
NPM1	A_73_112384	0.447404
KIAA2026	A_73_117517	0.447363
CPM	A_73_118751	0.447152
GIT1	A_73_100159	0.447126
A_73_110855	A_73_110855	0.447114
IRF1	A_73_102589	0.447015
RNF144A	A_73_101241	0.447008
S1PR3	A_73_110246	0.446856
TJP3	A_73_109377	0.446779
A_73_115869	A_73_115869	0.446727
EXOC3L	A_73_101064	0.446715
TAS1R1	A_73_104113	0.446643
DPYSL5	A_73_111650	0.446618
SFRP5	A_73_102087	0.446608
ZFYVE28	A_73_108181	0.446537
TRIM49	A_73_113245	0.44634
GNPDA1	A_73_109627	0.446287
ENOX1	A_73_100753	0.446283
MRPL14	A_73_118574	0.446188
YEATS2	A_73_118057	0.446152
TSPYL5	A_73_104410	0.445959
CROCC	A_73_108901	0.445837
SRGAP1	A_73_115228	0.445834
SLC25A26	A_73_105676	0.445749
A_73_110142	A_73_110142	0.445739
P4HA2	A_73_104482	0.445594
CAPN6	A_73_106042	0.445562
CLDND1	A_73_101304	0.445561
PLD2	A_73_107081	0.44552
ASMT	A_73_117969	0.445338
FLNC	A_73_106828	0.445314
GOLPH3	A_73_102786	0.445309
A_73_112225	A_73_112225	0.444837
ABLIM1	A_73_107380	0.444743
A_73_121316	A_73_121316	0.444735
ZEB2	A_73_116307	0.444562
A_73_120430	A_73_120430	0.444512
LAIR1	A_73_118170	0.444451
A_73_105733	A_73_105733	0.444429
EPB41L3	A_73_108251	0.444392
MAPKAPK5	A_73_105938	0.444316
WDFY3	A_73_116102	0.444141
ACOT7	A_73_100257	0.443972
CLDN4	A_73_102672	0.443944
GTPBP1	A_73_114701	0.443944
ANTXR2	A_73_101598	0.443818
CFL1	A_73_118008	0.443781
ITGA1	A_73_103882	0.443649
NOX1	A_73_121361	0.443542
IFRD1	A_73_111925	0.44346
MAPK8IP1	A_73_113652	0.443332
A_73_106180	A_73_106180	0.443236
GSDMA	A_73_104783	0.443219
FIBCD1	A_73_101333	0.443135
COBLL1	A_73_116289	0.443082
A_73_107685	A_73_107685	0.443032
MCL1	A_73_104021	0.442825
RAPGEF2	A_73_115136	0.44281
SLC7A1	A_73_119789	0.442726
C9orf72	A_73_119348	0.442719
LITAF	A_73_120353	0.442593
GAT	A_73_103847	0.442537
ECHDC1	A_73_116604	0.44251
MBD3	A_73_102612	0.442491
ZNF385A	A_73_121255	0.442337
RNF175	A_73_111038	0.44231
SPTBN1	A_73_116031	0.442257
RDH13	A_73_103507	0.442196
GABARAPL1	A_73_101692	0.441957
KIAA0999	A_73_100179	0.441938
WNK1	A_73_102047	0.441842
ETNK1	A_73_101681	0.441791
A_73_103238	A_73_103238	0.441725
PRCP	A_73_114914	0.441656
TRPM5	A_73_102654	0.441568
CDKL3	A_73_109918	0.441387
SMPD3	A_73_103272	0.441307
CDK2	A_73_102485	0.441252
TNRC18	A_73_111512	0.441155
IL17RC	A_73_110887	0.441103
C1orf170	A_73_111156	0.440982
CASP4	A_73_115730	0.4408
MIER1	A_73_104018	0.440791
EME1	A_73_111142	0.440624
FAR2	A_73_106347	0.440443
MAPRE1	A_73_119664	0.440423
MORC4	A_73_105115	0.440394
CDK10	A_73_114822	0.440343
CSTF2	A_73_104477	0.440253
CCL3	A_73_119009	0.440226
ACTL6B	A_73_103221	0.440101
BCLAF1	A_73_111504	0.440032
JPH4	A_73_103055	0.439814
SIX2	A_73_116955	0.439802
SDCBP	A_73_117643	0.439689
LRFN1	A_73_119886	0.439586
SYNPO	A_73_105584	0.439547
PMP22	A_73_121412	0.439407
LRRC8D	A_73_103318	0.439282
MYCN	A_73_101570	0.43918
MAP3K12	A_73_121291	0.43905
RABGAP1	A_73_107754	0.438951
FAM104A	A_73_119352	0.438811
PAQR7	A_73_117088	0.438744
ACTA2	A_73_102355	0.43861
DIMT1L	A_73_117338	0.438457
ZNF774	A_73_120586	0.438402
DIAPH3	A_73_115661	0.438348
PQLC1	A_73_119548	0.438325
GLDN	A_73_108270	0.4383
ZNF467	A_73_111653	0.438157
OSTF1	A_73_117486	0.438148
RAMP2	A_73_104219	0.438074
PML	A_73_110629	0.438059
THSD1	A_73_119883	0.438039
FAM114A1	A_73_101398	0.438011
BBS1	A_73_112388	0.437917
PLD3	A_73_116088	0.4379
MYO1E	A_73_120056	0.437766
MRPL53	A_73_105299	0.437712
CHSY3	A_73_100764	0.437711
FLT4	A_73_117098	0.437564
ZDHHC2	A_73_117673	0.437505
KHSRP	A_73_109540	0.437493
CCNB2	A_73_110877	0.437294
NLRP8	A_73_109446	0.437263
A_73_114472	A_73_114472	0.437244
ANKRD29	A_73_113132	0.437211
C15orf27	A_73_100125	0.437209
RNF41	A_73_100397	0.437154
CCDC40	A_73_107115	0.437111
ANXA2	A_73_103246	0.437095
SULT1A1	A_73_105025	0.436947
CDC42BPA	A_73_106432	0.436837
BBX	A_73_105665	0.436823
A_73_107828	A_73_107828	0.43682
KCNAB1	A_73_117598	0.436757
CAV1	A_73_119632	0.436722
A_73_113587	A_73_113587	0.436718
VRK1	A_73_111209	0.436621
SFMBT1	A_73_111005	0.436562
PPP2R2C	A_73_115266	0.436521
DCLK1	A_73_115600	0.436476
ECM2	A_73_118379	0.436448
FAM46C	A_73_109021	0.436424
ZBTB20	A_73_109195	0.436396
A_73_109239	A_73_109239	0.436318
SVIL	A_73_104568	0.436307
FLJ37078	A_73_105886	0.436167
MGAT5	A_73_104058	0.43604
SHANK1	A_73_104778	0.436013
PCSK5	A_73_117993	0.43589
RASL11B	A_73_111552	0.435826
HIBADH	A_73_112021	0.435788
IL10	A_73_109074	0.435783
TBC1D12	A_73_103819	0.435722
ANKRD55	A_73_104175	0.435558
SOD3	A_73_107563	0.435508
SNX30	A_73_106889	0.435295
MYO1D	A_73_115159	0.435232
HNT	A_73_100356	0.435216
GALNT10	A_73_115127	0.435184
ZBTB20	A_73_117412	0.435117
MD-2	A_73_117819	0.434993
KLK5	A_73_101553	0.434649
hare	A_73_111499	0.434449
LAYN	A_73_100269	0.434355
EMILIN1	A_73_110374	0.434349
A_73_118230	A_73_118230	0.4341
FADS3	A_73_101536	0.434072
TSPYL6	A_73_106647	0.434061
KCMF1	A_73_111913	0.434038
YOD1	A_73_116217	0.433671
SMARCA4	A_73_100416	0.433621
OLFM4	A_73_100425	0.433614
PTGDS	A_73_104597	0.433611
SLC1A1	A_73_104827	0.433601
NRSN2	A_73_108445	0.43357
PITPNM2	A_73_104888	0.433504
LDLRAP1	A_73_100663	0.433484
NT5E	A_73_104921	0.433134
CEACAM19	A_73_117576	0.43308
GADD45B	A_73_116438	0.433066
NTS	A_73_105445	0.43296
PAK3	A_73_101205	0.432721
IKBKG	A_73_108677	0.432663
MCM4	A_73_118793	0.432657
COMMD1	A_73_115613	0.432625
NFATC1	A_73_105515	0.432461
KCNA6	A_73_106689	0.432328
MARVELD2	A_73_110806	0.432317
SERPINB2	A_73_108183	0.432313
SCYL2	A_73_112561	0.432081
FIGNL2	A_73_107404	0.432022
KIF17	A_73_113238	0.431915
ESM1	A_73_104667	0.431914
RRP15	A_73_101601	0.431703
A_73_108832	A_73_108832	0.431582
RAD23B	A_73_111454	0.431579
PLEKHG1	A_73_104675	0.431558
LARP2	A_73_107045	0.431518
BARHL1	A_73_108582	0.431513
HYAL2	A_73_110321	0.431508
CSF3	A_73_101022	0.431474
BAI1	A_73_110776	0.431436
PION	A_73_101445	0.43136
CNN3	A_73_111947	0.431328
PRKCDBP	A_73_100326	0.431327
UBE2W	A_73_105666	0.431306
RNF41	A_73_116709	0.431249
A_73_114392	A_73_114392	0.431246
RUNX1T1	A_73_117267	0.431171
DEGS1	A_73_109805	0.431168
ARHGEF4	A_73_104565	0.43096
A_73_105650	A_73_105650	0.430912
MEF2D	A_73_113667	0.430752
C20orf46	A_73_115961	0.430318
A_73_119848	A_73_119848	0.430311
SLAMF9	A_73_107985	0.430304
RYR1	A_73_108274	0.430203
CPVL	A_73_108959	0.430106
NFATC1	A_73_104740	0.430001
COL5A1	A_73_111996	0.429805
WIPF2	A_73_118056	0.429794
CCL27	A_73_120564	0.429708
PARVA	A_73_112879	0.429707
FOXA1	A_73_121276	0.429705
A_73_111375	A_73_111375	0.429703
NCK2	A_73_106786	0.429469
SLC13A2	A_73_105295	0.429417
HCFC1R1	A_73_111104	0.429281
PFKP	A_73_111126	0.429277
HDGFRP3	A_73_113969	0.429183
RHOBTB1	A_73_102937	0.429136
LRFN3	A_73_106266	0.429114
SFTPD	A_73_100975	0.428972
DLC1	A_73_101646	0.428927
GPR125	A_73_115771	0.42892
SAMD12	A_73_121160	0.428846
CD300LG	A_73_111619	0.428715
A_73_116351	A_73_116351	0.428678
JAKMIP2	A_73_106481	0.42863
SPTAN1	A_73_117283	0.428424
WASF2	A_73_110579	0.428355
OPTN	A_73_119066	0.428312
SUSD1	A_73_117659	0.428299
ZDHHC19	A_73_121046	0.42817
GFPT1	A_73_120742	0.428118
CMTM4	A_73_116686	0.42807
RFTN1	A_73_108444	0.428026
C5H12ORF57	A_73_113999	0.427927
SLC3A2	A_73_115759	0.427882
MAP2K1	A_73_118393	0.427875
A_73_114092	A_73_114092	0.427872
MCM3AP	A_73_103453	0.427748
SNAI2	A_73_118155	0.427695
HHIPL2	A_73_111438	0.427594
KLHL32	A_73_120439	0.427553
UNC5CL	A_73_120039	0.427513
KIAA1191	A_73_107018	0.427356
C1orf222	A_73_117323	0.427324
[truncated: 17,266 more rows]
