# Supplementary material for: Transcriptome analysis of cattle muscle identifies potential markers for skeletal muscle growth rate and major cell types
Source: BMC Genomics. 2015 Mar 13;16(1):177. doi: 10.1186/s12864-015-1403-x (PMC4364331; doi:10.1186/s12864-015-1403-x)
Supplement: Additional file 3: Table S2. — Detailed information of k-means cluster analysis. k = 13 with all timepoints, k = 13 with postnatal timepoints, k = 10 with all timepoints and k = 10 with postnatal timepoints are shown in sheet1, sheet 2, sheet 3 and sheet 4 respectively. [file 12864_2015_1403_MOESM3_ESM.xlsx]

## Sheet: k=13, all timepoints
Cluster	Number of Cases in each Cluster		genes	clusters		“Extracellular matrix orgnization” GO term from cluster 9		"Cell cycle process" GO term from cluster 9		"Extracellular matrix orgnization" GO term from cluster 8		“Angiogenesis" GO term from cluster 8		"Regulation of locomotion" GO term from cluster 10		"Angiogenesis" GO term from cluster 10
1	136		A_73_100157	1		ADAMTS2 - adam metallopeptidase with thrombospondin type 1 motif, 2		CDC6 - cell division cycle 6		LTBP4 - latent transforming growth factor beta binding protein 4		ANG - angiogenin, ribonuclease, rnase a family, 5		EPHA2 - eph receptor a2		EFNA1 - ephrin-a1
2	203		A_73_100786	1		ITGA8 - integrin, alpha 8		CDC25A - cell division cycle 25a		TIMP1 - timp metallopeptidase inhibitor 1		TGFBI - transforming growth factor, beta-induced, 68kda		TEK - tek tyrosine kinase, endothelial		TIE1 - tyrosine kinase with immunoglobulin-like and egf-like domains 1
3	315		A_73_101707	1		COL18A1 - collagen, type xviii, alpha 1		CDC20 - cell division cycle 20		ADAMTS2 - adam metallopeptidase with thrombospondin type 1 motif, 2		IL18 - interleukin 18 (interferon-gamma-inducing factor)		CCR5 - chemokine (c-c motif) receptor 5 (gene/pseudogene)		TEK - tek tyrosine kinase, endothelial
4	280		A_73_104926	1		TNC - tenascin c		KLHL42 - kelch-like family member 42		EGFLAM - egf-like, fibronectin type iii and laminin g domains		UBP1 - upstream binding protein 1 (lbp-1a)		TIE1 - tyrosine kinase with immunoglobulin-like and egf-like domains 1		MMRN2 - multimerin 2
5	157		A_73_106660	1		COL6A6 - collagen, type vi, alpha 6		BIRC5 - baculoviral iap repeat containing 5		JAM2 - junctional adhesion molecule 2		VEGFC - vascular endothelial growth factor c		EFNA1 - ephrin-a1		EGFL7 - egf-like-domain, multiple 7
6	1000		A_73_108497	1		SPP1 - secreted phosphoprotein 1		CCNB2 - cyclin b2		MFAP5 - microfibrillar associated protein 5		COL18A1 - collagen, type xviii, alpha 1		MMRN2 - multimerin 2		FLT4 - fms-related tyrosine kinase 4
7	492		A_73_115464	1		COL1A1 - collagen, type i, alpha 1		CDC25B - cell division cycle 25b		COL18A1 - collagen, type xviii, alpha 1		TSPAN12 - tetraspanin 12		FLT4 - fms-related tyrosine kinase 4		PIK3CG - phosphatidylinositol-4,5-bisphosphate 3-kinase, catalytic subunit gamma
8	692		A_73_117544	1		EFEMP2 - egf containing fibulin-like extracellular matrix protein 2		LIG1 - ligase i, dna, atp-dependent		COL6A6 - collagen, type vi, alpha 6		ELK3 - elk3, ets-domain protein (srf accessory protein 2)		EGFL7 - egf-like-domain, multiple 7		SOX17 - sry (sex determining region y)-box 17
9	1400		ACVRL1	1		COL1A2 - collagen, type i, alpha 2		RACGAP1 - rac gtpase activating protein 1		ITGA2 - integrin, alpha 2 (cd49b, alpha 2 subunit of vla-2 receptor)		FIGF - c-fos induced growth factor (vascular endothelial growth factor d)		IFITM2 - interferon induced transmembrane protein 2		ROBO4 - roundabout, axon guidance receptor, homolog 4 (drosophila)
10	295		ADA	1		COL3A1 - collagen, type iii, alpha 1		INHBA - inhibin, beta a		ADAM10 - adam metallopeptidase domain 10		JAG1 - jagged 1		FOXF1 - forkhead box f1		DLL4 - delta-like 4 (drosophila)
11	363		ADAMTS8	1		ITGA11 - integrin, alpha 11		PBK - pdz binding kinase		EFEMP2 - egf containing fibulin-like extracellular matrix protein 2		ANXA2 - annexin a2		PPM1F - protein phosphatase, mg2+/mn2+ dependent, 1f		CASP8 - caspase 8, apoptosis-related cysteine peptidase
12	132		ADPRHL1	1		DCN - decorin		SMC2 - structural maintenance of chromosomes 2		LUM - lumican		VASH1 - vasohibin 1		ROBO4 - roundabout, axon guidance receptor, homolog 4 (drosophila)		FZD6 - frizzled family receptor 6
13	131		ADRA2B	1		CASK - calcium/calmodulin-dependent serine protein kinase (maguk family)		C2orf40 - chromosome 2 open reading frame 40		HAS3 - hyaluronan synthase 3		PRKX - protein kinase, x-linked		PLXNB3 - plexin b3		NOS3 - nitric oxide synthase 3 (endothelial cell)
			ALPK2	1		TNXB - tenascin xb		FLNA - filamin a, alpha		COL3A1 - collagen, type iii, alpha 1		MCAM - melanoma cell adhesion molecule		DLL4 - delta-like 4 (drosophila)		TAL1 - t-cell acute lymphocytic leukemia 1
			ANKMY2	1		RIC8A - ric8 guanine nucleotide exchange factor a		KATNB1 - katanin p80 (wd repeat containing) subunit b 1		TNXB - tenascin xb		CCBE1 - collagen and calcium binding egf domains 1		ADORA3 - adenosine a3 receptor		EPHA2 - eph receptor a2
			ANKRD40	1		ILK - integrin-linked kinase		NCAPG2 - non-smc condensin ii complex, subunit g2		NCAM1 - neural cell adhesion molecule 1		THY1 - thy-1 cell surface antigen		MYADM - myeloid-associated differentiation marker		RAPGEF3 - rap guanine nucleotide exchange factor (gef) 3
			ASL	1		TTR - transthyretin		CDCA3 - cell division cycle associated 3		RIC8A - ric8 guanine nucleotide exchange factor a		ETS1 - v-ets avian erythroblastosis virus e26 oncogene homolog 1		MYLK - myosin light chain kinase		ECSCR - endothelial cell surface expressed chemotaxis and apoptosis regulator
			ATN1	1		SH3PXD2B - sh3 and px domains 2b		FOXM1 - forkhead box m1		DPT - dermatopontin		NOTCH1 - notch 1		RET - ret proto-oncogene		COL4A2 - collagen, type iv, alpha 2
			B3GNT3	1		COLGALT2 - collagen beta(1-o)galactosyltransferase 2		ILK - integrin-linked kinase		TTR - transthyretin		PRKD2 - protein kinase d2		NF1 - neurofibromin 1		MFGE8 - milk fat globule-egf factor 8 protein
			C17H22ORF13	1		SFRP2 - secreted frizzled-related protein 2		SPC24 - spc24, ndc80 kinetochore complex component		COLGALT2 - collagen beta(1-o)galactosyltransferase 2		ANGPT2 - angiopoietin 2		LMNA - lamin a/c		HSPG2 - heparan sulfate proteoglycan 2
			C19orf69	1		TGFB3 - transforming growth factor, beta 3		CDCA5 - cell division cycle associated 5		TGFBI - transforming growth factor, beta-induced, 68kda				ILK - integrin-linked kinase		RAMP2 - receptor (g protein-coupled) activity modifying protein 2
			C3orf37	1		SERPINH1 - serpin peptidase inhibitor, clade h (heat shock protein 47), member 1, (collagen binding protein 1)		PSRC1 - proline/serine-rich coiled-coil 1		TGFB3 - transforming growth factor, beta 3				SRF - serum response factor (c-fos serum response element-binding transcription factor)		SOX18 - sry (sex determining region y)-box 18
			C6orf204	1		COL5A2 - collagen, type v, alpha 2		SOX4 - sry (sex determining region y)-box 4		CD47 - cd47 molecule				SELP - selectin p (granule membrane protein 140kda, antigen cd62)		MMP19 - matrix metallopeptidase 19
			C9orf5	1		LOXL2 - lysyl oxidase-like 2		MCM4 - minichromosome maintenance complex component 4		MMP15 - matrix metallopeptidase 15 (membrane-inserted)				ENG - endoglin		CD34 - cd34 molecule
			CALML6	1		NDNF - neuron-derived neurotrophic factor		KIFC1 - kinesin family member c1		OLFML2B - olfactomedin-like 2b						SRF - serum response factor (c-fos serum response element-binding transcription factor)
			CAV1	1		SDC3 - syndecan 3		TUBG2 - tubulin, gamma 2		COL6A1 - collagen, type vi, alpha 1						RASIP1 - ras interacting protein 1
			CAV2	1		ABI3BP - abi family, member 3 (nesh) binding protein		CKAP2 - cytoskeleton associated protein 2		ANXA2 - annexin a2
			CAV3	1		LAMA3 - laminin, alpha 3		REEP4 - receptor accessory protein 4		GFOD2 - glucose-fructose oxidoreductase domain containing 2
			CCDC42	1		LEPREL1 - leprecan-like 1		DBF4 - dbf4 homolog (s. cerevisiae)		ECM2 - extracellular matrix protein 2, female organ and adipocyte specific
			CCDC85A	1		FBLN2 - fibulin 2		VASH1 - vasohibin 1		LAMA4 - laminin, alpha 4
			CCDC85A	1		POSTN - periostin, osteoblast specific factor		PTTG1 - pituitary tumor-transforming 1		LAMA3 - laminin, alpha 3
			CCL21	1		CRTAP - cartilage associated protein		PSME1 - proteasome (prosome, macropain) activator subunit 1 (pa28 alpha)		ITGA6 - integrin, alpha 6
			CD300LG	1				HAUS8 - haus augmin-like complex, subunit 8
			CDH13	1				DLGAP5 - discs, large (drosophila) homolog-associated protein 5
			CHRDL2	1				PTEN - phosphatase and tensin homolog
			CLEC2D	1				TTC28 - tetratricopeptide repeat domain 28
			CSF3	1				DHCR24 - 24-dehydrocholesterol reductase
			CTNNA3	1				TOP2A - topoisomerase (dna) ii alpha 170kda
			DBNDD1	1				RASA1 - ras p21 protein activator (gtpase activating protein) 1
			DBP	1				FBXL7 - f-box and leucine-rich repeat protein 7
			DCXR	1				RAB8A - rab8a, member ras oncogene family
			DIO2	1				CEP78 - centrosomal protein 78kda
			DLG4	1				CDKN1C - cyclin-dependent kinase inhibitor 1c (p57, kip2)
			DMD	1				CEP192 - centrosomal protein 192kda
			DYSF	1				KIF20A - kinesin family member 20a
			ELAVL2	1				SPTBN1 - spectrin, beta, non-erythrocytic 1
			ENTPD2	1				CCNB1 - cyclin b1
			EPAS1	1				CKS2 - cdc28 protein kinase regulatory subunit 2
			ERN1	1				TAOK2 - tao kinase 2
			FBXL14	1				CKS1B - cdc28 protein kinase regulatory subunit 1b
			FEM1C	1
			FGL2	1
			FILIP1	1
			FLJ12529	1
			GATA2	1
			GCH1	1
			GDAP1	1
			GPR116	1
			GTPBP2	1
			HINT2	1
			HMCN2	1
			ICAM3	1
			ITGA7	1
			ITPRIPL1	1
			JAK3	1
			KANK3	1
			KCNQ4	1
			KIF13B	1
			KLHDC7A	1
			KLHDC7B	1
			KLRK1	1
			KREMEN1	1
			KRT81	1
			LAMB2	1
			LIPC	1
			LLGL2	1
			LRRC29	1
			LYNX1	1
			MAP3K14	1
			MASP1	1
			MASP1	1
			MIDN	1
			MYO1C	1
			NARF	1
			OBSL1	1
			PAK4	1
			PARVA	1
			PI16	1
			PIP4K2C	1
			PODXL	1
			POMC	1
			PPARGC1A	1
			PPP1R13L	1
			PTPRB	1
			PTPRB	1
			PVRL1	1
			PVRL2	1
			RET	1
			RET	1
			RGNEF	1
			RHOB	1
			RND1	1
			RRAS	1
			S100A5	1
			S1PR1	1
			SERINC3	1
			SH3BP5L	1
			SLC17A7	1
			SLC22A18	1
			SLC26A10	1
			SNRK	1
			SPAG7	1
			SRL	1
			STIM1	1
			TGM2	1
			TM4SF1	1
			TMEM129	1
			TMEM82	1
			TNS1	1
			TPST2	1
			TRAFD1	1
			TUSC1	1
			TXNDC13	1
			UBE2H	1
			USHBP1	1
			VIT	1
			VSIG2	1
			ZBTB20	1
			ZBTB20	1
			ZBTB20	1
			ZCCHC12	1
			ZFYVE28	1
			ZNF385A	1
			ZNF410	1
			ZNF592	1
			ZNF672	1
			A_73_102225	2
			A_73_102428	2
			A_73_102790	2
			A_73_104658	2
			A_73_105637	2
			A_73_108069	2
			A_73_108813	2
			A_73_109903	2
			A_73_110121	2
			A_73_110309	2
			A_73_111121	2
			A_73_113240	2
			A_73_113596	2
			A_73_113829	2
			A_73_115361	2
			A_73_117214	2
			A_73_117236	2
			A_73_117696	2
			A_73_118769	2
			A_73_120457	2
			A_73_120629	2
			ADAMTSL4	2
			AGTR1	2
			ANKRD12	2
			APBA3	2
			APOA2	2
			APOA5	2
			ATPBD3	2
			AZU1	2
			BCL9	2
			BRUNOL5	2
			C16orf84	2
			C18H19orf61	2
			C1QTNF8	2
			C8orf42	2
			CATHL2	2
			CATHL4	2
			CATHL6	2
			CBFA2T3	2
			CCDC13	2
			CD79A	2
			CDYL2	2
			CDYL2	2
			CELSR3	2
			CEP135	2
			CHST6	2
			CNTNAP5	2
			CNTROB	2
			COX6B2	2
			CRY1	2
			CYP4A22	2
			DCHS2	2
			DHDDS	2
			DHX15	2
			DMAP1	2
			DMBX1	2
			DMRT1	2
			DNMT3L	2
			DSCAM	2
			DYRK1B	2
			DYRK2	2
			ELOF1	2
			EPB49	2
			EPHX1	2
			EPS8L2	2
			ESPN	2
			EXOC3L2	2
			F2RL2	2
			FAM181B	2
			FBXL19	2
			FOSB	2
			FOXD3	2
			FOXF2	2
			FRAS1	2
			FSCB	2
			FSTL3	2
			GABRQ	2
			GALNTL4	2
			GAST	2
			GCNT3	2
			GFRA1	2
			GIGYF1	2
			GPR35	2
			GUCY1A3	2
			GUCY1A3	2
			GUCY1A3	2
			HDAC9	2
			HEXA	2
			HIPK1	2
			HIST1H3B	2
			HLA-DOA	2
			HS3ST3B1	2
			HUNK	2
			IFNGR1	2
			IGBP1	2
			IHPK1	2
			IL20RB	2
			INHBB	2
			JAG2	2
			JARID1C	2
			KCNH3	2
			KCNJ5	2
			KCNK3	2
			KIAA0195	2
			KIAA1958	2
			KLF6	2
			KLHDC6	2
			LAMB2	2
			LANCL3	2
			LDLRAD3	2
			LPP	2
			LRRC26	2
			LRRTM1	2
			MAGED4B	2
			MED9	2
			MGC159930	2
			MLLT4	2
			MYO1A	2
			NBEAL2	2
			NCF1	2
			NEUROG1	2
			NFKBIL2	2
			NOPE	2
			NYX	2
			OAZ3	2
			OCLN	2
			OMD	2
			OR4B1	2
			OTOG	2
			OXTR	2
			OXTR	2
			PCDH1	2
			PCNT	2
			PCTK1	2
			PDE7B	2
			PDK1	2
			PFAS	2
			PHACTR2	2
			PHF21B	2
			PHKA2	2
			PMEPA1	2
			POFUT1	2
			POGZ	2
			POU2F3	2
			PPP1R7	2
			PPP4C	2
			PRDM15	2
			PRHOXNB	2
			PTCD1	2
			PTPRT	2
			PTRF	2
			PWWP2B	2
			PYY	2
			RALYL	2
			RFTN1	2
			RGS6	2
			RS1	2
			RTEL	2
			SCGB1C1	2
			SCNN1D	2
			SERINC3	2
			SERPINA3	2
			SETD1B	2
			SFTPD	2
			SGPL1	2
			SLC12A9	2
			SLC15A4	2
			SLC44A4	2
			SLC6A13	2
			SLC6A9	2
			SLITRK2	2
			SNORA41	2
			SP140	2
			SSPO	2
			SYDE1	2
			TBC1D25	2
			TBC1D9B	2
			TCP11	2
			TENC1	2
			TEPP	2
			TG	2
			TGFB1I1	2
			TJP1	2
			TLK2	2
			TMEM53	2
			TMEM92	2
			TNIK	2
			TNK1	2
			TOMM40L	2
			TRIM65	2
			TSGA14	2
			TSPAN10	2
			TSPYL2	2
			TTLL5	2
			UCHL3	2
			USMG5	2
			USP3	2
			WNT8B	2
			ZBTB4	2
			ZNF467	2
			ZNF496	2
			ZNF581	2
			ZYX	2
			A_73_100985	3
			A_73_102444	3
			A_73_102998	3
			A_73_104139	3
			A_73_104380	3
			A_73_105075	3
			A_73_105326	3
			A_73_106901	3
			A_73_107581	3
			A_73_108236	3
			A_73_111196	3
			A_73_111355	3
			A_73_111426	3
			A_73_112581	3
			A_73_112849	3
			A_73_112923	3
			A_73_114130	3
			A_73_114612	3
			A_73_115030	3
			A_73_116598	3
			A_73_117161	3
			A_73_117471	3
			A_73_117717	3
			A_73_117930	3
			A_73_117955	3
			A_73_118526	3
			A_73_118534	3
			A_73_119426	3
			A_73_119529	3
			A_73_119776	3
			A_73_119909	3
			A_73_120234	3
			AAAS	3
			ABAT	3
			ABAT	3
			ABCC4	3
			ACVR1B	3
			ADRM1	3
			ALDH5A1	3
			ALDH7A1	3
			ALDH7A1	3
			ANKRD16	3
			APC	3
			APLP1	3
			ARHGAP22	3
			ARSI	3
			ARSK	3
			ARSK	3
			AS3MT	3
			ASB7	3
			ASF1A	3
			ATP2C1	3
			BACE1	3
			BBS12	3
			BCAS1	3
			BLVRA	3
			BMP5	3
			BNIPL	3
			BOLA-DMA	3
			BPNT1	3
			BZRP	3
			C10H15orf41	3
			C11H9ORF142	3
			C11orf80	3
			C14orf43	3
			C16orf59	3
			C1orf176	3
			C1QA	3
			C2	3
			C2orf44	3
			C3H1orf123	3
			C3H1orf189	3
			C3orf62	3
			C4orf16	3
			C5H12orf23	3
			C5H12ORF57	3
			C7H19orf22	3
			C7orf30	3
			CAPG	3
			CCDC101	3
			CCDC32	3
			CCDC80	3
			CCL2	3
			CDK5	3
			CENPI	3
			CGGBP1	3
			CHMP2B	3
			CHMP4C	3
			CIAO1	3
			CLN3	3
			CLN6	3
			CLU	3
			CNTNAP5	3
			COQ6	3
			CPXM2	3
			CRIP1	3
			CRTC1	3
			CSK	3
			CTSB	3
			CYB5	3
			DBI	3
			DCTN3	3
			DDX6	3
			DICER1	3
			DNAJC12	3
			DNASE1L3	3
			DOCK11	3
			DPY19L4	3
			ECD	3
			ECHDC1	3
			EEA1	3
			EIF1B	3
			EIF2C1	3
			ENSA	3
			ENTPD4	3
			ERCC3	3
			ETV6	3
			FABP5	3
			FABP5	3
			FAR1	3
			FBXL8	3
			FBXO11	3
			FBXO34	3
			FCER1G	3
			FDFT1	3
			FLJ11151	3
			FLJ14154	3
			FRAG1	3
			FRS2	3
			G0S2	3
			GDAP1	3
			GGTA1	3
			GLRXL	3
			GNAQ	3
			GNS	3
			GORASP1	3
			HARBI1	3
			HDAC11	3
			HDAC2	3
			HDAC9	3
			HPCAL1	3
			HSBP1	3
			HTATSF1	3
			IL16	3
			INVS	3
			INVS	3
			JAK2	3
			KBTBD4	3
			KCNB1	3
			KCNB1	3
			KCTD9	3
			KIAA0152	3
			KIAA1467	3
			KIAA1826	3
			KIF22	3
			LAPTM5	3
			LARS2	3
			LGMN	3
			LGR4	3
			LIMK1	3
			LIMS1	3
			LMAN2L	3
			LRFN2	3
			LRRC20	3
			LRSAM1	3
			LSM3	3
			LYPLAL1	3
			LYRM2	3
			LYRM4	3
			MAP3K5	3
			MAP3K5	3
			MAPK9	3
			MED24	3
			METT11D1	3
			MFSD1	3
			MGAT4A	3
			MGC152585	3
			MGC159911	3
			MIPOL1	3
			MRPS24	3
			MRPS26	3
			MYH7B	3
			NCKAP1L	3
			NCR3	3
			NFYC	3
			NKIRAS2	3
			NMNAT2	3
			NMRAL1	3
			NRBP1	3
			NSUN3	3
			NUCKS1	3
			OBFC1	3
			ORC2L	3
			OSBPL2	3
			OSCAR	3
			PAFAH1B2	3
			PAK6	3
			PARN	3
			PBX1	3
			PBXIP1	3
			PCTP	3
			PEX3	3
			PHF17	3
			PLEKHA1	3
			PLEKHA1	3
			PLOD2	3
			PLTP	3
			PLXDC1	3
			PPAP2A	3
			PPCDC	3
			PPP1R8	3
			PPP2R3C	3
			PPP4R2	3
			PRELP	3
			PTER	3
			PTGS1	3
			RAB31	3
			RAB7L1	3
			RAB8B	3
			RAC1	3
			RAET1K	3
			RAI14	3
			RALBP1	3
			RALGPS1	3
			REEP1	3
			RERG	3
			RFC2	3
			RIBC1	3
			RIC8B	3
			RNASET2	3
			RNF13	3
			RNF38	3
			RNF5P1	3
			RSAD1	3
			SAMD8	3
			SBK1	3
			SCAPER	3
			SDC2	3
			SDF2	3
			SEC22B	3
			SEL1L	3
			SFN	3
			SGPP1	3
			SH3GLB1	3
			SHKBP1	3
			SKAP2	3
			SLC25A19	3
			SLC40A1	3
			SNRPE	3
			SNX17	3
			SNX24	3
			SOAT1	3
			SOS2	3
			SRD5A2L2	3
			ST7L	3
			STAP2	3
			STAT1	3
			STON1	3
			STON1	3
			STX10	3
			SUB1	3
			SUMO3	3
			TAOK1	3
			TBC1D7	3
			TBCB	3
			TCTA	3
			TEDDM1	3
			TIPRL	3
			TM7SF3	3
			TM7SF3	3
			TM9SF2	3
			TMEM106B	3
			TMEM161B	3
			TMEM180	3
			TMEM184C	3
			TNFAIP8L3	3
			TNFSF12	3
			TOMM22	3
			TOPBP1	3
			TPPP3	3
			TRAK2	3
			TRAK2	3
			TRAM1L1	3
			TRIM3	3
			TRIM32	3
			TRIM32	3
			TRIM8	3
			TRIP12	3
			TSC1	3
			TSHR	3
			TSHZ1	3
			TTL	3
			TXNL1	3
			TXNL4A	3
			UACA	3
			UBA3	3
			UBR7	3
			USP21	3
			VPS28	3
			VPS29	3
			VPS36	3
			VPS45	3
			VSTM1	3
			VTI1B	3
			WDR92	3
			WNK1	3
			ZBTB47	3
			ZFP90	3
			ZFPL1	3
			ZNF165	3
			ZNF174	3
			ZNF181	3
			ZNF461	3
			ZNF691	3
			ZNHIT1	3
			A_73_100097	4
			A_73_101177	4
			A_73_101248	4
			A_73_101661	4
			A_73_101819	4
			A_73_102032	4
			A_73_102046	4
			A_73_102062	4
			A_73_102595	4
			A_73_103809	4
			A_73_104252	4
			A_73_104254	4
			A_73_104898	4
			A_73_105300	4
			A_73_106027	4
			A_73_106084	4
			A_73_106145	4
			A_73_107004	4
			A_73_107102	4
			A_73_108173	4
			A_73_108522	4
			A_73_109923	4
			A_73_110707	4
			A_73_110856	4
			A_73_111632	4
			A_73_112155	4
			A_73_113540	4
			A_73_114115	4
			A_73_115066	4
			A_73_115077	4
			A_73_115209	4
			A_73_116074	4
			A_73_116439	4
			A_73_118486	4
			A_73_118715	4
			A_73_120171	4
			A_73_121442	4
			ABCC9	4
			ACAD8	4
			ACBD5	4
			ACP6	4
			ADSSL1	4
			ANKH	4
			ANXA6	4
			APOOL	4
			ARL1	4
			ARL2	4
			ARPP-19	4
			ASB1	4
			ASB10	4
			ATP5S	4
			ATPAF1	4
			BCL2A1	4
			BHLHB2	4
			BHLHB2	4
			BOLA-DMB	4
			BOLA-DQA1	4
			BOLA-DRA	4
			BoLA-DRB3	4
			BTBD9	4
			BTBD9	4
			BTC	4
			C10orf59	4
			C19orf10	4
			C1H21ORF51	4
			C1orf83	4
			C1QTNF1	4
			C21H14ORF129	4
			C28H10orf104	4
			C28H1orf57	4
			C3orf59	4
			C9orf61	4
			CA3	4
			CACNB1	4
			CAMK2G	4
			CAPZB	4
			CBARA1	4
			CCL22	4
			CCL4	4
			CD200R2	4
			CD3E	4
			CD74	4
			CDKN2C	4
			CIDEC	4
			CLASP2	4
			CMBL	4
			CRY2	4
			CSAD	4
			CXCR6	4
			DAB2IP	4
			DARS2	4
			DCLK3	4
			DHRS1	4
			DIRC2	4
			DMBT1	4
			DNASE1L1	4
			DNASE1L3	4
			DPP8	4
			DPP8	4
			DRAP1	4
			DST	4
			DUSP19	4
			DUSP22	4
			EFCAB2	4
			EHHADH	4
			EML2	4
			EPAS1	4
			EPDR1	4
			EZH1	4
			FAM174A	4
			FAM54B	4
			FAM76A	4
			FASTK	4
			FILIP1L	4
			FLJ10803	4
			FLJ41603	4
			FOXJ3	4
			FOXN3	4
			FOXN3	4
			FOXO4	4
			FSD1L	4
			FXYD1	4
			GABARAPL2	4
			GAMT	4
			GDA	4
			GIMAP6	4
			GPR175	4
			GPSM3	4
			GPT2	4
			GPX1	4
			GRB10	4
			GSTZ1	4
			HCFC1R1	4
			HRC	4
			IL17RB	4
			IL6ST	4
			IPP	4
			KAT2B	4
			KCNB1	4
			KHK	4
			KIAA1543	4
			KIF21A	4
			KLF2	4
			KLK7	4
			LANCL1	4
			LGALS3	4
			LGALS3BP	4
			LGALS9	4
			LYSMD1	4
			MAP4K3	4
			MAP7D1	4
			MAPRE2	4
			MED29	4
			MEF2D	4
			MET	4
			MFAP3L	4
			MFSD11	4
			MGC127399	4
			MGMT	4
			MOSC2	4
			MRPL49	4
			MRPS28	4
			MYBPC1	4
			MYLK3	4
			MYO1D	4
			MYO1E	4
			MYO7B	4
			MYOZ3	4
			N4BP1	4
			NCK2	4
			NEK7	4
			NFAT5	4
			NLRC3	4
			NMNAT2	4
			NOX5	4
			NUDT3	4
			NXN	4
			ORMDL3	4
			OSBPL1A	4
			OSBPL2	4
			OXSR1	4
			PAK1	4
			PAK1	4
			PCCA	4
			PCGF1	4
			PCGF5	4
			PDE4B	4
			PDLIM1	4
			PGPEP1	4
			PGRMC2	4
			PIK3CB	4
			PKIA	4
			PLA2R1	4
			PLS1	4
			PODN	4
			POU6F1	4
			PPP1R14C	4
			PPP1R3A	4
			PPP1R3D	4
			PPP1R3F	4
			PPP2R4	4
			PPP3CA	4
			PQLC3	4
			PRDX2	4
			PRDX5	4
			PRKCZ	4
			PRNPIP	4
			PSMB9	4
			PSMF1	4
			PYGO1	4
			RAB3A	4
			RAB3A	4
			RABL3	4
			RCOR3	4
			RCSD1	4
			RGS3	4
			RHOG	4
			RNF122	4
			RPS6KA2	4
			RRAGD	4
			RTN4	4
			S100A1	4
			S100A14	4
			S100A16	4
			SAMD11	4
			SAMD8	4
			SASH3	4
			SCHIP1	4
			SCNM1	4
			SEC22C	4
			SELPLG	4
			SEMA3C	4
			SEMA3C	4
			SERPINB6	4
			SGCA	4
			SGCD	4
			SGCD	4
			SGCD	4
			SHARPIN	4
			SHBG	4
			SIAT10	4
			SLC27A1	4
			SLC40A1	4
			SMPDL3B	4
			SMYD1	4
			SMYD3	4
			SNORA21	4
			SNX11	4
			SOS2	4
			SOS2	4
			SRPK3	4
			STBD1	4
			STK40	4
			STX4	4
			SYPL1	4
			SYPL1	4
			SYTL3	4
			TAPBP	4
			TBCE	4
			TCEA3	4
			TEAD1	4
			THRA	4
			TIMM17B	4
			TLK2	4
			TM4SF5	4
			TM6SF1	4
			TMEM134	4
			TMLHE	4
			TOR1AIP1	4
			TSHR	4
			UBD	4
			USP9Y	4
			UTF1	4
			UVRAG	4
			VGLL2	4
			WDR47	4
			WISP2	4
			ZBED1	4
			ZFAND3	4
			ZNRF1	4
			A_73_100570	5
			A_73_103167	5
			A_73_104497	5
			A_73_105138	5
			A_73_105390	5
			A_73_106478	5
			A_73_107860	5
			A_73_108259	5
			A_73_109239	5
			A_73_109669	5
			A_73_114263	5
			A_73_115579	5
			A_73_116374	5
			A_73_116629	5
			A_73_116701	5
			A_73_116907	5
			A_73_116927	5
			A_73_117564	5
			A_73_117750	5
			A_73_118490	5
			A_73_119311	5
			A_73_120584	5
			ABO	5
			ACTL6B	5
			ACVR2A	5
			ADAR	5
			AHCTF1	5
			ARRDC3	5
			ATP6AP1	5
			AURKB	5
			BANP	5
			BARX2	5
			BET1L	5
			BRD2	5
			C11H2orf42	5
			C19H17orf49	5
			C25H7ORF26	5
			C7H1orf142	5
			CACNG4	5
			CALCRL	5
			CASC3	5
			CCNI	5
			CDC2L5	5
			CEP57	5
			CFLAR	5
			CMTM6	5
			COPG2	5
			DGCR8	5
			ECE1	5
			EFR3A	5
			ELTD1	5
			ENTPD4	5
			ERG	5
			EXDL2	5
			FAM126B	5
			FAM63B	5
			FAM63B	5
			FBLIM1	5
			FBXL11	5
			FBXL6	5
			FLYWCH1	5
			FOXN3	5
			GCA	5
			GCNT2	5
			GNA15	5
			GRAMD2	5
			GRID1	5
			H6PD	5
			HELZ	5
			HEY1	5
			HMG20A	5
			HNRNPUL2	5
			HS3ST1	5
			ID1	5
			IFITM3	5
			IFNAR1	5
			IQGAP1	5
			KIAA1576	5
			KITLG	5
			LCMT1	5
			LRRC8A	5
			LRRC8C	5
			LRRN2	5
			LTBP3	5
			MAP4K2	5
			MAPK14	5
			MGC127725	5
			MIF	5
			MORC2	5
			MYST3	5
			NCKIPSD	5
			NDFIP1	5
			NDNL2	5
			NEDD9	5
			NICN1	5
			NMI	5
			NRP1	5
			NUP98	5
			ORAI1	5
			PELI2	5
			PI4KB	5
			PIK3C2A	5
			POLR2A	5
			PRKAG1	5
			PSEN1	5
			PSPH	5
			PTGES	5
			PYGL	5
			RAET1K	5
			RARB	5
			RASD2	5
			RBM39	5
			RFXDC2	5
			RGMB	5
			RHBDL1	5
			RHOA	5
			RNF135	5
			RSBN1L	5
			SEC22A	5
			SGMS2	5
			SLAMF7	5
			SLC4A4	5
			SMARCC2	5
			SMG7	5
			SMPD1	5
			SP1	5
			STX5	5
			SYT7	5
			TAGAP	5
			TATDN2	5
			TBC1D22B	5
			TBC1D5	5
			TBC1D9B	5
			TBL1X	5
			TET1	5
			TET1	5
			TLE1	5
			TMEM100	5
			TMEM189-UBE2V1	5
			TMLHE	5
			TNPO1	5
			TNPO1	5
			TTBK2	5
			TTC39A	5
			VEZT	5
			VISA	5
			WDR32	5
			WDR82P1	5
			WSCD1	5
			XPO7	5
			XPO7	5
			ZDHHC17	5
			ZDHHC18	5
			ZMYND8	5
			ZNF341	5
			ZNF793	5
			ZP3	5
			A_73_100143	6
			A_73_100151	6
			A_73_100163	6
			A_73_100332	6
			A_73_100340	6
			A_73_100381	6
			A_73_100488	6
			A_73_100743	6
			A_73_100848	6
			A_73_101794	6
			A_73_102004	6
			A_73_102163	6
			A_73_102167	6
			A_73_102343	6
			A_73_102484	6
			A_73_103261	6
			A_73_103287	6
			A_73_103613	6
			A_73_104078	6
			A_73_104121	6
			A_73_104558	6
			A_73_104712	6
			A_73_104871	6
			A_73_105027	6
			A_73_105047	6
			A_73_105373	6
			A_73_105738	6
			A_73_105830	6
			A_73_105906	6
			A_73_105910	6
			A_73_106153	6
			A_73_106308	6
			A_73_106537	6
			A_73_106771	6
			A_73_106897	6
			A_73_106905	6
			A_73_107214	6
			A_73_107574	6
			A_73_107620	6
			A_73_107766	6
			A_73_107800	6
			A_73_107823	6
			A_73_107987	6
			A_73_108048	6
			A_73_108406	6
			A_73_108440	6
			A_73_109234	6
			A_73_109736	6
			A_73_109748	6
			A_73_109920	6
			A_73_110032	6
			A_73_110217	6
			A_73_110395	6
			A_73_110587	6
			A_73_110591	6
			A_73_110638	6
			A_73_110641	6
			A_73_110678	6
			A_73_110813	6
			A_73_110819	6
			A_73_111212	6
			A_73_111230	6
			A_73_111559	6
			A_73_112006	6
			A_73_112651	6
			A_73_112661	6
			A_73_112682	6
			A_73_112975	6
			A_73_113042	6
			A_73_113494	6
			A_73_113782	6
			A_73_113786	6
			A_73_113846	6
			A_73_113899	6
			A_73_114083	6
			A_73_114201	6
			A_73_114636	6
			A_73_114754	6
			A_73_114905	6
			A_73_115162	6
			A_73_115256	6
			A_73_115830	6
			A_73_116479	6
			A_73_116539	6
			A_73_116954	6
			A_73_116968	6
			A_73_117474	6
			A_73_117507	6
			A_73_117600	6
			A_73_118177	6
			A_73_118230	6
			A_73_118465	6
			A_73_119024	6
			A_73_119106	6
			A_73_119161	6
			A_73_119964	6
			A_73_119995	6
			A_73_120787	6
			A_73_121214	6
			A_73_121316	6
			A_73_121364	6
			ABBA-1	6
			ABCA9	6
			ABHD11	6
			ABHD12	6
			ABI1	6
			ABI2	6
			ACCS	6
			ACD	6
			ACIN1	6
			ACTC1	6
			ACTR3	6
			ADAM10	6
			ADAM33	6
			ADAMTS10	6
			ADAMTS18	6
			ADAMTS18	6
			ADAMTS19	6
			ADAMTS4	6
			ADAMTS6	6
			ADCY3	6
			ADD3	6
			ADD3	6
			ADFP	6
			ADPGK	6
			ADRBK2	6
			AGER	6
			AGK	6
			AGPAT1	6
			AKAP10	6
			AKAP13	6
			AKAP13	6
			AKR1A1	6
			AKT3	6
			ALDH1A2	6
			ALG12	6
			ALS2CR11	6
			AMIGO3	6
			AMOTL2	6
			AMPD2	6
			ANAPC4	6
			ANKFY1	6
			ANKRD13A	6
			ANKS1A	6
			ANP32A	6
			AOF2	6
			AP1G2	6
			AP1GBP1	6
			AP4M1	6
			APBA1	6
			APEH	6
			APOA1	6
			APOM	6
			ARC	6
			ARF6	6
			ARFIP2	6
			ARHGAP23	6
			ARHGEF3	6
			ARID2	6
			ARIH1	6
			ARMC5	6
			ARMCX2	6
			ARPC3	6
			ARS2	6
			ARSB	6
			ASB13	6
			ASH1L	6
			ASNS	6
			ATF7	6
			ATHL1	6
			ATP10A	6
			ATP6V1C2	6
			ATP8B1	6
			ATP8B2	6
			AZI1	6
			B4GALNT1	6
			B4GALT1	6
			B4GALT5	6
			BAHD1	6
			BARD1	6
			BAX	6
			BAZ1B	6
			BCAR1	6
			BCAS1	6
			BCL7C	6
			BDNF	6
			BGN	6
			BHLHB8	6
			BICC1	6
			BIK	6
			BRD9	6
			BRWD1	6
			BTG3	6
			C10orf18	6
			C10orf30	6
			C10orf65	6
			C11H9ORF9	6
			C11orf24	6
			C11orf57	6
			C11orf60	6
			C13H20ORF3	6
			C14orf118	6
			C14orf159	6
			C16H1ORF26	6
			C16H1ORF55	6
			C17H12orf43	6
			C18H16orf48	6
			C18orf25	6
			C19H17orf61	6
			C1GALT1	6
			C1orf113	6
			C1orf89	6
			C1orf92	6
			C1QTNF5	6
			C21orf91	6
			C24H18ORF10	6
			C6orf134	6
			C6orf151	6
			C6orf153	6
			C6orf154	6
			C6orf89	6
			C7H19orf10	6
			C8H8orf13	6
			C9orf123	6
			CALD1	6
			CALR	6
			CAMK2N1	6
			CAMKK2	6
			CAPRIN1	6
			CARD14	6
			CARS2	6
			CBL	6
			CCDC39	6
			CCDC71	6
			CCL19	6
			CCL25	6
			CCL27	6
			CCND2	6
			CCND3	6
			CD302	6
			CD320	6
			CDC42BPA	6
			CDC42EP4	6
			CDC42SE1	6
			CDGAP	6
			CDK2	6
			CDK2	6
			CDO1	6
			CDR2	6
			CDS2	6
			CENPC1	6
			CENTG2	6
			CEP135	6
			CEP70	6
			CERCAM	6
			CHGN	6
			CHI3L2	6
			CHKA	6
			CHRNG	6
			CHST14	6
			CIP29	6
			CKAP4	6
			CLCN2	6
			CLDN7	6
			CLIC4	6
			CLK3	6
			CLTA	6
			CNIH	6
			CNN1	6
			CNNM4	6
			CNOT6L	6
			CNOT6L	6
			CNOT8	6
			CNPY3	6
			CNTLN	6
			COL10A1	6
			COL1A1	6
			COL5A1	6
			COPG2IT1	6
			COQ10B	6
			CORO1B	6
			CORO1C	6
			COX7A2L	6
			CPA1	6
			CREB3L1	6
			CREB3L2	6
			CREB5	6
			CREBL1	6
			CREG2	6
			CROCC	6
			CRX	6
			CSDC2	6
			CSNK2A2	6
			CSPG4	6
			CSRP2	6
			CTDSPL2	6
			CTNND1	6
			CTNND2	6
			CXorf39	6
			CYP20A1	6
			CYP39A1	6
			CYTH2	6
			DAAM1	6
			DBNL	6
			DCHS1	6
			DCN	6
			DCPS	6
			DCTD	6
			DDB1	6
			DEGS1	6
			DGKH	6
			DHH	6
			DHX34	6
			DLC1	6
			DLC1	6
			DMRT2	6
			DNAJC14	6
			DOC2B	6
			DOCK1	6
			DOK1	6
			DPH5	6
			DPYSL3	6
			DPYSL5	6
			DPYSL5	6
			DTD1	6
			DTX4	6
			DVL2	6
			DVL3	6
			DZIP1	6
			EAF2	6
			EBF1	6
			EBF2	6
			EBF3	6
			EBF4	6
			EBI3	6
			EFHD2	6
			EFS	6
			EHD4	6
			EHD4	6
			EIF1AD	6
			ELF2	6
			ELF4	6
			ELK3	6
			ELK4	6
			ELK4	6
			ELMO2	6
			ELMOD3	6
			ELOVL1	6
			EMILIN2	6
			EMR2	6
			EPB41L2	6
			EPB41L5	6
			EPHB4	6
			EPHB6	6
			EPS8	6
			ERBB2IP	6
			ERGIC3	6
			ETNK1	6
			EXOC2	6
			EXT2	6
			EXTL3	6
			EZR	6
			FAAH	6
			FADS3	6
			FAM107B	6
			FAM110B	6
			FAM113A	6
			FAM120B	6
			FAM20B	6
			FAM20C	6
			FAM49A	6
			FAM60A	6
			FAM82C	6
			FBF1	6
			FBLN7	6
			FBN1	6
			FBRS	6
			FCHSD1	6
			FER1L4	6
			FGF11	6
			FGF18	6
			FGF2	6
			FGFR1	6
			FHDC1	6
			FHL2	6
			FKBP11	6
			FKBP2	6
			FLJ10357	6
			FNDC3B	6
			FOXC1	6
			FOXP1	6
			FOXP1	6
			FRAS1	6
			FRMD6	6
			FRMD8	6
			FRYL	6
			FST	6
			FUK	6
			FXYD7	6
			FZD10	6
			FZD9	6
			GABPA	6
			GABPAP	6
			GABRE	6
			GABRE	6
			GALNT7	6
			GANAB	6
			GARNL1	6
			GAS2L1	6
			GCS1	6
			GDI1	6
			GEM	6
			GGCX	6
			GGCX	6
			GINS3	6
			GLCCI1	6
			GLI2	6
			GLS	6
			GMPPB	6
			GNAI3	6
			GNB2	6
			GNB3	6
			GOLM1	6
			GOLPH3L	6
			GPC5	6
			GPC5	6
			GPR124	6
			GPR153	6
			GPR161	6
			GPR162	6
			GRAMD3	6
			GRID1	6
			GSC	6
			GTDC1	6
			GTF2H4	6
			GTF2I	6
			GTF3C1	6
			GUCA1A	6
			GUCY1B3	6
			GUK1	6
			GULP1	6
			GZF1	6
			H2AFY	6
			HBE4	6
			HDAC1	6
			HDAC10	6
			HECW2	6
			HECW2	6
			HELB	6
			HEMK1	6
			HERC2	6
			HERC4	6
			HEY2	6
			HGSNAT	6
			HIATL1	6
			HILS1	6
			HIP1	6
			HIP1	6
			HIP1R	6
			HIVEP1	6
			HMG20B	6
			HMGCL	6
			HN1L	6
			HNRNPA1	6
			HNRNPUL1	6
			HOXA7	6
			HPCAL1	6
			HRMT1L6	6
			HS6ST2	6
			HSPA12A	6
			HSPC105	6
			HTF9C	6
			HYAL2	6
			ICA1	6
			ICK	6
			IFT57	6
			IFT81	6
			IGF1	6
			IGF2	6
			IL17B	6
			IL22RA1	6
			ILKAP	6
			ILVBL	6
			IMPDH1	6
			INF2	6
			INTS3	6
			IRF3	6
			ITGB1	6
			ITPK1	6
			JARID1B	6
			JARID1B	6
			JDP2	6
			JDP2	6
			JMJD4	6
			KARS	6
			KBTBD11	6
			KCNF1	6
			KCNH2	6
			KCNH7	6
			KCNJ8	6
			KCNMB4	6
			KCTD10	6
			KDELR1	6
			KDELR3	6
			KDR	6
			KERA	6
			KIAA0323	6
			KIAA0515	6
			KIAA1033	6
			KIAA1609	6
			KIAA1967	6
			KIT	6
			KLHL17	6
			KLHL22	6
			KLK4	6
			KRT19	6
			KRT75	6
			KTN1	6
			L3MBTL2	6
			L3MBTL3	6
			LAMB1	6
			LASS2	6
			LASS4	6
			LASS5	6
			LCAT	6
			LCN10	6
			LDLRAD3	6
			LDOC1L	6
			LEMD2	6
			LGI2	6
			LHFPL2	6
			LITAF	6
			LIX1L	6
			LMAN2	6
			LMF2	6
			LMX1A	6
			LOX	6
			LPHN1	6
			LRCH4	6
			LRP6	6
			LRRK1	6
			LSP1	6
			LTBR	6
			LUZP1	6
			LUZP1	6
			MACF1	6
			MAGED1	6
			MAML2	6
			MAN1C1	6
			MAN2A1	6
			MAP4K4	6
			MAP4K4	6
			MAP7D3	6
			MAP7D3	6
			MAPK1IP1L	6
			MAPKAP1	6
			MAPRE1	6
			MATN2	6
			MBOAT2	6
			MCM9	6
			MDC1	6
			MED20	6
			MEG3	6
			MEST	6
			MEX3D	6
			MGAT4B	6
			MGC134162	6
			MGC139126	6
			MGC151858	6
			MGC3032	6
			MGC45800	6
			MICALL1	6
			MKS1	6
			MMP14	6
			MMP17	6
			MMP2	6
			MMP2	6
			MMP25	6
			MOV10	6
			MPHOSPH8	6
			MPZL1	6
			MRAS	6
			MRPL52	6
			MSI2	6
			MTFR1	6
			MUPCDH	6
			MVK	6
			MYD88	6
			MYH10	6
			MYL4	6
			MYL9	6
			MYLK4	6
			MYO10	6
			MYOHD1	6
			NANS	6
			NAV2	6
			NAV3	6
			NBEA	6
			NBEAL1	6
			NBEAL1	6
			NCALD	6
			NCALD	6
			NCOA1	6
			NCOA1	6
			NCOA3	6
			NDRG4	6
			NECAB2	6
			NECAP2	6
			NELL1	6
			NET1	6
			NHSL2	6
			NIPBL	6
			NIPBL	6
			NLN	6
			NLRP5	6
			NRAS	6
			NRBP2	6
			NSDHL	6
			NSMCE1	6
			NSUN5	6
			NTAN1	6
			NTHL1	6
			NTN4	6
			NUDT12	6
			NUDT5	6
			NUDT7	6
			NUMBL	6
			NUP214	6
			OLFML2A	6
			OPRS1	6
			ORMDL2	6
			OTX1	6
			P2RY5	6
			P4HA1	6
			P97BCNT2	6
			PABPC1L	6
			PABPN1	6
			PAM	6
			PAN3	6
			PARVA	6
			PAWR	6
			PAX7	6
			PCDH17	6
			PCDH17	6
			PCF11	6
			PCNT	6
			PCTK2	6
			PCYOX1L	6
			PDCD1	6
			PDCD2	6
			PDE9A	6
			PDIA4	6
			PDLIM4	6
			PDXDC1	6
			PELI1	6
			PEX14	6
			PFKL	6
			PGA5	6
			PGC	6
			PGF	6
			PHACTR1	6
			PHF11	6
			PHF16	6
			PHF19	6
			PHF3	6
			PHGDH	6
			PHLDB3	6
			PI15	6
			PIAS4	6
			PID1	6
			PIGG	6
			PITPNC1	6
			PITPNC1	6
			PKD2	6
			PKN2	6
			PLA1A	6
			PLA2G2D3	6
			PLCD1	6
			PLEKHG1	6
			PLEKHG5	6
			PLK3	6
			PLOD	6
			PLOD3	6
			PLVAP	6
			PLXNA2	6
			PLXNA2	6
			PLXNA3	6
			PLXNB1	6
			PMS2L3	6
			PNKD	6
			POFUT2	6
			POLDIP3	6
			POLR3B	6
			POMT1	6
			PPAP2B	6
			PPFIA1	6
			PPM1M	6
			PPP1R12A	6
			PPP2R5D	6
			PRAGMIN	6
			PRAMEF12	6
			PRDM16	6
			PRDM8	6
			PRDM8	6
			PRKCSH	6
			PRKD1	6
			PRPF3	6
			PRPF38B	6
			PRPSAP2	6
			PRRX1	6
			PRSSL1	6
			PSEN1	6
			PTBP1	6
			PTBP1	6
			PTGIS	6
			PTMA	6
			PTPN9	6
			PTPRA	6
			PTPRCAP	6
			PTPRD	6
			PTPRD	6
			PTPRD	6
			PTPRE	6
			PTPRF	6
			PTPRH	6
			PTPRK	6
			PTPRS	6
			PTRH1	6
			PTTG1IP	6
			PXDN	6
			PYCR1	6
			PYGL	6
			QSOX2	6
			RAB11FIP4	6
			RAB15	6
			RAB30	6
			RAB35	6
			RAB40B	6
			RAB43	6
			RABL2B	6
			RAD1	6
			RAD54L	6
			RAD54L2	6
			RAD9A	6
			RAI2	6
			RALGPS2	6
			RALY	6
			RAPGEF2	6
			RAPH1	6
			RARG	6
			RASA3	6
			RASAL2	6
			RASL11B	6
			RASSF4	6
			RBM12B	6
			RBM39	6
			RBM9	6
			RBMS2	6
			RCAN1	6
			RCC2	6
			RCE1	6
			REEP3	6
			RELA	6
			RELN	6
			RESP18	6
			RFTN2	6
			RFXDC2	6
			RGL1	6
			RGL2	6
			RGS8	6
			RHOT2	6
			RIN3	6
			RIOK1	6
			RIPK1	6
			RIPK1	6
			RND3	6
			RNF20	6
			RNF41	6
			ROM1	6
			RP1-27O5.1	6
			Rpl3	6
			RPS6KA6	6
			RPS6KA6	6
			RPS6KL1	6
			RPUSD3	6
			RRBP1	6
			RTN4	6
			RTN4R	6
			RTN4RL2	6
			RXFP2	6
			RYBP	6
			RYR3	6
			S1PR3	6
			SAFB	6
			SBSN	6
			SCAND3	6
			SCN2B	6
			SCUBE1	6
			SDCBP	6
			SEC14L1	6
			SEMA3B	6
			SEMA4A	6
			SEMA4C	6
			SEMA4F	6
			SEMA6A	6
			SENP1	6
			Sep-01	6
			Sep-09	6
			SERGEF	6
			SERPINB8	6
			SERTAD2	6
			SF3A1	6
			SF3B5	6
			SFRS12	6
			Sgce	6
			SGEF	6
			SGSM2	6
			SH2D4A	6
			SH3GL1	6
			SHB	6
			SHC1	6
			SHOX2	6
			SIGIRR	6
			SIPA1	6
			SIX5	6
			SKP2	6
			SLC15A4	6
			SLC1A2	6
			SLC24A6	6
			SLC25A22	6
			SLC25A24	6
			SLC25A6	6
			SLC26A11	6
			SLC35A2	6
			SLC35B3	6
			SLC35D2	6
			SLC37A2	6
			SLC47A1	6
			SLC4A3	6
			SLC4A7	6
			SLC5A3	6
			SLC7A7	6
			SMPD2	6
			SNTB2	6
			SNX26	6
			SOX11	6
			SOX12	6
			SPARC	6
			SPDYC	6
			SPINT1	6
			SPINT2	6
			SPPL2B	6
			SRPX	6
			SRRD	6
			ST3GAL5	6
			STARD9	6
			STK19	6
			STOM	6
			STOX2	6
			STX11	6
			SULT1B1	6
			SUMF2	6
			SURF4	6
			SUZ12	6
			SWAP70	6
			SYNE2	6
			SYT9	6
			TBC1D22A	6
			TCF4	6
			TCHP	6
			TCOF1	6
			TCP11L1	6
			TDGF1	6
			TDRD6	6
			TEAD3	6
			TES	6
			TET1	6
			TGIF1	6
			TGIF1	6
			THBS2	6
			THUMPD2	6
			TICAM2	6
			TLE2	6
			TLE3	6
			TLE3	6
			TM7SF3	6
			TMCO7	6
			TMED9	6
			TMEM138	6
			TMEM184B	6
			TMEM184B	6
			TMEM200A	6
			TMEM204	6
			TMEM206	6
			TMEM39A	6
			TMEM44	6
			TMTC2	6
			TMTC2	6
			TMTC4	6
			TMUB2	6
			TNFRSF25	6
			TNKS1BP1	6
			TNPO2	6
			TNRC18	6
			TOX2	6
			TPCN2	6
			TRA1	6
			TRAF4	6
[truncated: 3,597 more rows]

## Sheet: k=10, all timepoints
Cluster	Number of Cases in each Cluster		genes	clusters		“Extracellular matrix orgnization” GO term from cluster 3		"Cell cycle process" GO term from cluster 3		"Extracellular matrix orgnization" GO term from cluster 10		“Angiogenesis" GO term from cluster 10	"Regulation of locomotion" GO term from cluster 9		"Angiogenesis" GO term from cluster 9
1	1188		A_73_100143	1		FMOD - fibromodulin		CDC6 - cell division cycle 6		LTBP4 - latent transforming growth factor beta binding protein 4		TEK - tek tyrosine kinase, endothelial	N/A		MMRN2 - multimerin 2
2	263		A_73_100151	1		TIMP1 - timp metallopeptidase inhibitor 1		LEPREL4 - leprecan-like 4		COL5A3 - collagen, type v, alpha 3		EFNA1 - ephrin-a1			RAPGEF3 - rap guanine nucleotide exchange factor (gef) 3
3	1635		A_73_100163	1		FN1 - fibronectin 1		DSN1 - dsn1, mis12 kinetochore complex component		ADAMTS2 - adam metallopeptidase with thrombospondin type 1 motif, 2		TIE1 - tyrosine kinase with immunoglobulin-like and egf-like domains 1			COL4A2 - collagen, type iv, alpha 2
4	253		A_73_100332	1		ITGA8 - integrin, alpha 8		MAGI2 - membrane associated guanylate kinase, ww and pdz domain containing 2		EGFLAM - egf-like, fibronectin type iii and laminin g domains		IL18 - interleukin 18 (interferon-gamma-inducing factor)			EGFL7 - egf-like-domain, multiple 7
5	180		A_73_100340	1		APLP2 - amyloid beta (a4) precursor-like protein 2		CDC25A - cell division cycle 25a		TIMP2 - timp metallopeptidase inhibitor 2		PIK3CG - phosphatidylinositol-4,5-bisphosphate 3-kinase, catalytic subunit gamma			FLT4 - fms-related tyrosine kinase 4
6	358		A_73_100381	1		PTPRS - protein tyrosine phosphatase, receptor type, s		CDC20 - cell division cycle 20		JAM2 - junctional adhesion molecule 2		ELK3 - elk3, ets-domain protein (srf accessory protein 2)			MFGE8 - milk fat globule-egf factor 8 protein
7	245		A_73_100488	1		SPP1 - secreted phosphoprotein 1		BIRC5 - baculoviral iap repeat containing 5		MFAP5 - microfibrillar associated protein 5		JAG1 - jagged 1			ROBO4 - roundabout, axon guidance receptor, homolog 4 (drosophila)
8	460		A_73_100743	1		EFEMP2 - egf containing fibulin-like extracellular matrix protein 2		BRCA2 - breast cancer 2, early onset		COL6A6 - collagen, type vi, alpha 6		NOS3 - nitric oxide synthase 3 (endothelial cell)			RHOB - ras homolog family member b
9	318		A_73_100848	1		DCN - decorin		SPDL1 - spindle apparatus coiled-coil protein 1		ITGA2 - integrin, alpha 2 (cd49b, alpha 2 subunit of vla-2 receptor)		ETS1 - v-ets avian erythroblastosis virus e26 oncogene homolog 1			RAMP2 - receptor (g protein-coupled) activity modifying protein 2
10	696		A_73_101235	1		AGRN - agrin		ORC5 - origin recognition complex, subunit 5		ADAM10 - adam metallopeptidase domain 10		PRKD2 - protein kinase d2			DLL4 - delta-like 4 (drosophila)
	5596		A_73_101610	1		NCAM1 - neural cell adhesion molecule 1		CDC25B - cell division cycle 25b		HAS3 - hyaluronan synthase 3		NOTCH1 - notch 1			ADRA2B - adrenoceptor alpha 2b
	0		A_73_101794	1		MKX - mohawk homeobox		LIG1 - ligase i, dna, atp-dependent		COL3A1 - collagen, type iii, alpha 1		TAL1 - t-cell acute lymphocytic leukemia 1			RASIP1 - ras interacting protein 1
			A_73_102004	1		FBLN1 - fibulin 1		SPAG5 - sperm associated antigen 5		PSEN1 - presenilin 1		EPHA2 - eph receptor a2			TAL1 - t-cell acute lymphocytic leukemia 1
			A_73_102163	1		CTSK - cathepsin k		CDC27 - cell division cycle 27		LTBP3 - latent transforming growth factor beta binding protein 3		ANG - angiogenin, ribonuclease, rnase a family, 5
			A_73_102167	1		LOXL1 - lysyl oxidase-like 1		RACGAP1 - rac gtpase activating protein 1		TNXB - tenascin xb		TGFBI - transforming growth factor, beta-induced, 68kda
			A_73_102343	1		SH3PXD2B - sh3 and px domains 2b		PDS5A - pds5, regulator of cohesion maintenance, homolog a (s. cerevisiae)		NF1 - neurofibromin 1		UBP1 - upstream binding protein 1 (lbp-1a)
			A_73_102484	1		P4HA1 - prolyl 4-hydroxylase, alpha polypeptide i		HAUS7 - haus augmin-like complex, subunit 7		DPT - dermatopontin		ECSCR - endothelial cell surface expressed chemotaxis and apoptosis regulator
			A_73_102790	1		CD44 - cd44 molecule (indian blood group)		PBK - pdz binding kinase		TTR - transthyretin		VEGFC - vascular endothelial growth factor c
			A_73_102904	1		LOXL2 - lysyl oxidase-like 2		INHBA - inhibin, beta a		TGFBI - transforming growth factor, beta-induced, 68kda		TSPAN12 - tetraspanin 12
			A_73_103261	1		MMP11 - matrix metallopeptidase 11 (stromelysin 3)		ENSA - endosulfine alpha		TGFB3 - transforming growth factor, beta 3		EPHB3 - eph receptor b3
			A_73_103287	1		SDC1 - syndecan 1		SMC2 - structural maintenance of chromosomes 2		NCSTN - nicastrin		HSPG2 - heparan sulfate proteoglycan 2
			A_73_103613	1		ABI3BP - abi family, member 3 (nesh) binding protein		C2orf40 - chromosome 2 open reading frame 40		CD47 - cd47 molecule		FIGF - c-fos induced growth factor (vascular endothelial growth factor d)
			A_73_104078	1		VCAM1 - vascular cell adhesion molecule 1		KATNB1 - katanin p80 (wd repeat containing) subunit b 1		MMP15 - matrix metallopeptidase 15 (membrane-inserted)		ANXA2 - annexin a2
			A_73_104121	1		LEPREL1 - leprecan-like 1		ZAK - sterile alpha motif and leucine zipper containing kinase azk		OLFML2B - olfactomedin-like 2b		SOX18 - sry (sex determining region y)-box 18
			A_73_104558	1		BMP4 - bone morphogenetic protein 4		NCAPG2 - non-smc condensin ii complex, subunit g2		COL6A1 - collagen, type vi, alpha 1		VASH1 - vasohibin 1
			A_73_104712	1		BMP7 - bone morphogenetic protein 7		FOXM1 - forkhead box m1		HSPG2 - heparan sulfate proteoglycan 2		CCBE1 - collagen and calcium binding egf domains 1
			A_73_104871	1		POSTN - periostin, osteoblast specific factor		MSH6 - muts homolog 6 (e. coli)		ANXA2 - annexin a2		CD34 - cd34 molecule
			A_73_105027	1		NID1 - nidogen 1		SPC24 - spc24, ndc80 kinetochore complex component		GFOD2 - glucose-fructose oxidoreductase domain containing 2		MCAM - melanoma cell adhesion molecule
			A_73_105047	1		CRTAP - cartilage associated protein		CDCA5 - cell division cycle associated 5		ECM2 - extracellular matrix protein 2, female organ and adipocyte specific		ANGPT2 - angiopoietin 2
			A_73_105078	1		TNFRSF11B - tumor necrosis factor receptor superfamily, member 11b		CDC14B - cell division cycle 14b		LAMA3 - laminin, alpha 3
			A_73_105373	1		ADAMTS14 - adam metallopeptidase with thrombospondin type 1 motif, 14		IQGAP3 - iq motif containing gtpase activating protein 3		ITGA6 - integrin, alpha 6
			A_73_105525	1		SMOC1 - sparc related modular calcium binding 1		MAEL - maelstrom spermatogenic transposon silencer		FBLN2 - fibulin 2
			A_73_105562	1		HAPLN1 - hyaluronan and proteoglycan link protein 1		TUBA4A - tubulin, alpha 4a
			A_73_105637	1		PPIB - peptidylprolyl isomerase b (cyclophilin b)		BRSK1 - br serine/threonine kinase 1
			A_73_105738	1		SNCA - synuclein, alpha (non a4 component of amyloid precursor)		PBRM1 - polybromo 1
			A_73_105821	1		TNC - tenascin c		KLHL13 - kelch-like family member 13
			A_73_105830	1		PDGFRA - platelet-derived growth factor receptor, alpha polypeptide		MASTL - microtubule associated serine/threonine kinase-like
			A_73_105906	1		COL20A1 - collagen, type xx, alpha 1		REEP4 - receptor accessory protein 4
			A_73_105910	1		HAS2 - hyaluronan synthase 2		DBF4 - dbf4 homolog (s. cerevisiae)
			A_73_106153	1		LUM - lumican		PTTG1 - pituitary tumor-transforming 1
			A_73_106537	1		COL1A2 - collagen, type i, alpha 2		CKAP5 - cytoskeleton associated protein 5
			A_73_106771	1		ITGA11 - integrin, alpha 11		NDE1 - nude neurodevelopment protein 1
			A_73_106897	1		CASK - calcium/calmodulin-dependent serine protein kinase (maguk family)		HAUS8 - haus augmin-like complex, subunit 8
			A_73_106905	1		COL24A1 - collagen, type xxiv, alpha 1		DLGAP5 - discs, large (drosophila) homolog-associated protein 5
			A_73_107214	1		NF1 - neurofibromin 1		H2AFX - h2a histone family, member x
			A_73_107574	1		TGFBR1 - transforming growth factor, beta receptor 1		RHOU - ras homolog family member u
			A_73_107620	1		SFRP2 - secreted frizzled-related protein 2		KIF18A - kinesin family member 18a
			A_73_107766	1		SMARCA4 - swi/snf related, matrix associated, actin dependent regulator of chromatin, subfamily a, member 4		PTEN - phosphatase and tensin homolog
			A_73_107800	1		TGFB2 - transforming growth factor, beta 2		CCNY - cyclin y
			A_73_107823	1		TGFB3 - transforming growth factor, beta 3		FAM5C - family with sequence similarity 5, member c
			A_73_107987	1		SULF1 - sulfatase 1		ALMS1 - alstrom syndrome 1
			A_73_108048	1		COL5A2 - collagen, type v, alpha 2		MAP9 - microtubule-associated protein 9
			A_73_108069	1		MFAP2 - microfibrillar-associated protein 2		TTC28 - tetratricopeptide repeat domain 28
			A_73_108406	1		MFAP4 - microfibrillar-associated protein 4		MYBL2 - v-myb avian myeloblastosis viral oncogene homolog-like 2
			A_73_108778	1		SULF2 - sulfatase 2		MYB - v-myb avian myeloblastosis viral oncogene homolog
			A_73_109234	1		NDNF - neuron-derived neurotrophic factor		TOP2A - topoisomerase (dna) ii alpha 170kda
			A_73_109736	1		MATN4 - matrilin 4		GPSM2 - g-protein signaling modulator 2
			A_73_109748	1		SDC3 - syndecan 3		ACTR2 - arp2 actin-related protein 2 homolog (yeast)
			A_73_109881	1		COL12A1 - collagen, type xii, alpha 1		SMARCB1 - swi/snf related, matrix associated, actin dependent regulator of chromatin, subfamily b, member 1
			A_73_109920	1		LAMA4 - laminin, alpha 4		MEN1 - multiple endocrine neoplasia i
			A_73_110032	1		COL27A1 - collagen, type xxvii, alpha 1		RAB8A - rab8a, member ras oncogene family
			A_73_110217	1		COL11A1 - collagen, type xi, alpha 1		CEP78 - centrosomal protein 78kda
			A_73_110370	1		NCAN - neurocan		KMT2E - lysine (k)-specific methyltransferase 2e
			A_73_110395	1		COL16A1 - collagen, type xvi, alpha 1		CEP192 - centrosomal protein 192kda
			A_73_110587	1		COL13A1 - collagen, type xiii, alpha 1		CDKN3 - cyclin-dependent kinase inhibitor 3
			A_73_110591	1				KIF20A - kinesin family member 20a
			A_73_110634	1				E2F1 - e2f transcription factor 1
			A_73_110638	1				TCF7L2 - transcription factor 7-like 2 (t-cell specific, hmg-box)
			A_73_110641	1				FIGN - fidgetin
			A_73_110678	1				KIF23 - kinesin family member 23
			A_73_110813	1				POLA1 - polymerase (dna directed), alpha 1, catalytic subunit
			A_73_110819	1				CDCA8 - cell division cycle associated 8
			A_73_111121	1				NUPL1 - nucleoporin like 1
			A_73_111212	1				ZNF207 - zinc finger protein 207
			A_73_111230	1				KLHL42 - kelch-like family member 42
			A_73_111559	1				CCNB2 - cyclin b2
			A_73_111966	1				CCNE2 - cyclin e2
			A_73_112006	1				NEK6 - nima-related kinase 6
			A_73_112464	1				DTL - denticleless e3 ubiquitin protein ligase homolog (drosophila)
			A_73_112481	1				KIF2A - kinesin heavy chain member 2a
			A_73_112651	1				PRIM1 - primase, dna, polypeptide 1 (49kda)
			A_73_112661	1				WNT10B - wingless-type mmtv integration site family, member 10b
			A_73_112682	1				FANCD2 - fanconi anemia, complementation group d2
			A_73_112975	1				CDCA3 - cell division cycle associated 3
			A_73_113042	1				RAD54B - rad54 homolog b (s. cerevisiae)
			A_73_113494	1				NOTCH2 - notch 2
			A_73_113596	1				MIS18BP1 - mis18 binding protein 1
			A_73_113750	1				PSRC1 - proline/serine-rich coiled-coil 1
			A_73_113782	1				CHD3 - chromodomain helicase dna binding protein 3
			A_73_113783	1				CENPT - centromere protein t
			A_73_113786	1				KPNA2 - karyopherin alpha 2 (rag cohort 1, importin alpha 1)
			A_73_113846	1				MCM4 - minichromosome maintenance complex component 4
			A_73_113899	1				KIFC1 - kinesin family member c1
			A_73_114083	1				TUBG2 - tubulin, gamma 2
			A_73_114201	1				CKAP2 - cytoskeleton associated protein 2
			A_73_114636	1				AURKA - aurora kinase a
			A_73_114754	1				NUP205 - nucleoporin 205kda
			A_73_114905	1				NIPBL - nipped-b homolog (drosophila)
			A_73_115162	1				CCNF - cyclin f
			A_73_115256	1				CLTC - clathrin, heavy chain (hc)
			A_73_115731	1				RAD51B - rad51 paralog b
			A_73_115830	1				NEK1 - nima-related kinase 1
			A_73_116422	1				TFDP1 - transcription factor dp-1
			A_73_116479	1				DHCR24 - 24-dehydrocholesterol reductase
			A_73_116539	1				CGREF1 - cell growth regulator with ef-hand domain 1
			A_73_116625	1				RASA1 - ras p21 protein activator (gtpase activating protein) 1
			A_73_116629	1				SESN2 - sestrin 2
			A_73_116706	1				FBXL7 - f-box and leucine-rich repeat protein 7
			A_73_116927	1				PIM2 - pim-2 oncogene
			A_73_116954	1				TYMS - thymidylate synthetase
			A_73_116968	1				TGFBR1 - transforming growth factor, beta receptor 1
			A_73_117474	1				TGFB2 - transforming growth factor, beta 2
			A_73_117507	1				NUP93 - nucleoporin 93kda
			A_73_117600	1				FAM64A - family with sequence similarity 64, member a
			A_73_118177	1				NDC80 - ndc80 kinetochore complex component
			A_73_118230	1				CCNB1 - cyclin b1
			A_73_118465	1				CKS2 - cdc28 protein kinase regulatory subunit 2
			A_73_118490	1				CKS1B - cdc28 protein kinase regulatory subunit 1b
			A_73_118769	1				KIF2C - kinesin family member 2c
			A_73_119024	1				DCLRE1B - dna cross-link repair 1b
			A_73_119106	1				CCND1 - cyclin d1
			A_73_119161	1				BBS4 - bardet-biedl syndrome 4
			A_73_119964	1				GAS1 - growth arrest-specific 1
			A_73_119995	1				CEP135 - centrosomal protein 135kda
			A_73_120584	1
			A_73_120787	1
			A_73_121145	1
			A_73_121316	1
			A_73_121364	1
			ABBA-1	1
			ABCA9	1
			ABHD11	1
			ABHD12	1
			ABI1	1
			ABI2	1
			ACCS	1
			ACD	1
			ACIN1	1
			ACTC1	1
			ACTR3	1
			ADAM10	1
			ADAM33	1
			ADAMTS10	1
			ADAMTS17	1
			ADAMTS18	1
			ADAMTS18	1
			ADAMTS19	1
			ADAMTS4	1
			ADAMTS6	1
			ADCY3	1
			ADCYAP1R1	1
			ADD3	1
			ADD3	1
			ADFP	1
			ADPGK	1
			ADRBK2	1
			AGER	1
			AGK	1
			AGPAT1	1
			AKAP10	1
			AKAP13	1
			AKAP13	1
			AKR1A1	1
			AKT3	1
			ALDH1A2	1
			ALG12	1
			ALS2CR11	1
			AMIGO3	1
			AMOTL2	1
			AMPD2	1
			ANAPC4	1
			ANKFY1	1
			ANKRD13A	1
			ANKS1A	1
			ANP32A	1
			ANXA13	1
			AOF2	1
			AP1G2	1
			AP1GBP1	1
			AP4M1	1
			APBA1	1
			APEH	1
			APOA1	1
			APOM	1
			ARC	1
			ARF3	1
			ARF6	1
			ARFIP2	1
			ARHGAP23	1
			ARHGEF17	1
			ARHGEF3	1
			ARID2	1
			ARIH1	1
			ARL4C	1
			ARMC5	1
			ARMCX2	1
			ARPC3	1
			ARS2	1
			ARSB	1
			ASB13	1
			ASH1L	1
			ASNS	1
			ATF7	1
			ATHL1	1
			ATP10A	1
			ATP6V1C2	1
			ATP8B1	1
			ATP8B2	1
			AVPR1A	1
			AZI1	1
			B4GALNT1	1
			B4GALT1	1
			B4GALT5	1
			BAHD1	1
			BANP	1
			BARD1	1
			BAX	1
			BAZ1B	1
			BAZ2A	1
			BCAR1	1
			BCAS1	1
			BCL7C	1
			BCL9	1
			BDNF	1
			BGN	1
			BHLHB8	1
			BICC1	1
			BIK	1
			BRD9	1
			BRWD1	1
			BTG3	1
			C10orf18	1
			C10orf30	1
			C10orf65	1
			C11H9ORF9	1
			C11orf24	1
			C11orf57	1
			C11orf60	1
			C13H20ORF3	1
			C14orf118	1
			C14orf159	1
			C14orf94	1
			C16H1ORF26	1
			C16H1ORF55	1
			C17H12orf43	1
			C18H16orf48	1
			C18orf25	1
			C19H17orf61	1
			C1GALT1	1
			C1orf113	1
			C1orf89	1
			C1orf89	1
			C1orf92	1
			C1QTNF5	1
			C20orf117	1
			C21orf91	1
			C22H3ORF10	1
			C24H18ORF10	1
			C6orf134	1
			C6orf151	1
			C6orf153	1
			C6orf154	1
			C6orf89	1
			C7H19orf10	1
			C8H8orf13	1
			C9orf123	1
			C9orf4	1
			CACNB2	1
			CACNG4	1
			CACNG5	1
			CALD1	1
			CALR	1
			CAMK2N1	1
			CAMKK2	1
			CAPRIN1	1
			CARD14	1
			CARS2	1
			CASP7	1
			CBL	1
			CCDC17	1
			CCDC24	1
			CCDC39	1
			CCDC71	1
			CCL19	1
			CCL25	1
			CCL27	1
			CCND2	1
			CCND3	1
			CD302	1
			CD320	1
			CDC42BPA	1
			CDC42EP4	1
			CDC42SE1	1
			CDGAP	1
			CDK2	1
			CDK2	1
			CDKN1C	1
			CDO1	1
			CDR2	1
			CDR2L	1
			CDS2	1
			CDT1	1
			CELSR3	1
			CENPC1	1
			CENTG2	1
			CEP135	1
			CEP70	1
			CER1	1
			CERCAM	1
			CHGN	1
			CHI3L2	1
			CHKA	1
			CHRNG	1
			CHST14	1
			CIP29	1
			CKAP4	1
			CLCN2	1
			CLDN7	1
			CLIC1	1
			CLIC4	1
			CLIC4	1
			CLK3	1
			CLTA	1
			CNIH	1
			CNN1	1
			CNNM4	1
			CNOT6L	1
			CNOT6L	1
			CNOT6L	1
			CNOT8	1
			CNPY3	1
			CNTLN	1
			COL10A1	1
			COL18A1	1
			COL1A1	1
			COL5A1	1
			COL5A2	1
			COPG2IT1	1
			COQ10B	1
			CORO1B	1
			CORO1C	1
			COX7A2L	1
			CPA1	1
			CPE	1
			CREB3L1	1
			CREB3L2	1
			CREB5	1
			CREBL1	1
			CREG2	1
			CROCC	1
			CRX	1
			CSDC2	1
			CSNK2A2	1
			CSPG4	1
			CSRP2	1
			CTDSPL2	1
			CTNND1	1
			CTNND2	1
			CXorf39	1
			CYP20A1	1
			CYP2D6	1
			CYP39A1	1
			CYTH2	1
			DAAM1	1
			DAK	1
			DAP	1
			DBNL	1
			DCHS1	1
			DCHS2	1
			DCN	1
			DCPS	1
			DCTD	1
			DDB1	1
			DEGS1	1
			DEPDC2	1
			DGKH	1
			DHH	1
			DHX34	1
			DLC1	1
			DLC1	1
			DLGAP3	1
			DMRT2	1
			DNAJC14	1
			DNAL4	1
			DOC2B	1
			DOCK1	1
			DOK1	1
			DPH5	1
			DPY19L3	1
			DPYSL3	1
			DPYSL5	1
			DPYSL5	1
			DTD1	1
			DTX4	1
			DVL2	1
			DVL3	1
			DZIP1	1
			EAF2	1
			EBF1	1
			EBF2	1
			EBF3	1
			EBF4	1
			EBI3	1
			EDN3	1
			EFHD2	1
			EFNB2	1
			EFS	1
			EHD4	1
			EHD4	1
			EIF1AD	1
			ELA2A	1
			ELF2	1
			ELF4	1
			ELK3	1
			ELK4	1
			ELK4	1
			ELMO2	1
			ELMOD3	1
			ELOVL1	1
			EMILIN2	1
			EMR2	1
			EPB41L2	1
			EPB41L5	1
			EPHB2	1
			EPHB4	1
			EPHB6	1
			EPS8	1
			ERBB2IP	1
			ERGIC3	1
			ETNK1	1
			EXOC2	1
			EXT2	1
			EXTL3	1
			EZR	1
			FAAH	1
			FADS3	1
			FAM107B	1
			FAM110B	1
			FAM113A	1
			FAM120B	1
			FAM154A	1
			FAM20B	1
			FAM20C	1
			FAM43A	1
			FAM44B	1
			FAM49A	1
			FAM60A	1
			FAM82C	1
			FAM84B	1
			FBF1	1
			FBLN7	1
			FBN1	1
			FBRS	1
			FCHSD1	1
			FER1L4	1
			FGF11	1
			FGF18	1
			FGF2	1
			FGFR1	1
			FHDC1	1
			FHL2	1
			FKBP11	1
			FKBP2	1
			FKBP7	1
			FLJ10357	1
			FLJ37078	1
			FNDC3B	1
			FOXC1	1
			FOXP1	1
			FOXP1	1
			FRAS1	1
			FRMD6	1
			FRMD6	1
			FRMD8	1
			FRYL	1
			FSCB	1
			FST	1
			FUK	1
			FXYD7	1
			FYN	1
			FZD10	1
			FZD9	1
			GABPA	1
			GABPAP	1
			GABRE	1
			GABRE	1
			GALNT7	1
			GANAB	1
			GARNL1	1
			GAS2L1	1
			GCS1	1
			GDI1	1
			GEM	1
			GGCX	1
			GGCX	1
			GINS3	1
			GLCCI1	1
			GLI2	1
			GLIPR2	1
			GLS	1
			GLT25D1	1
			GLT25D2	1
			GMEB1	1
			GMPPB	1
			GNAI3	1
			GNB1	1
			GNB2	1
			GNB3	1
			GNL1	1
			GOLM1	1
			GOLPH3L	1
			GPC5	1
			GPC5	1
			GPR110	1
			GPR124	1
			GPR153	1
			GPR158	1
			GPR161	1
			GPR162	1
			GPR172B	1
			GRAMD3	1
			GRID1	1
			GSC	1
			GTDC1	1
			GTF2H4	1
			GTF2I	1
			GTF3C1	1
			GTSE1	1
			GUCA1A	1
			GUCY1B3	1
			GUK1	1
			GULP1	1
			GZF1	1
			H2AFY	1
			H3F3A	1
			HBE4	1
			HDAC1	1
			HDAC10	1
			HDGFRP3	1
			HECW2	1
			HECW2	1
			HELB	1
			HEMK1	1
			HERC2	1
			HERC4	1
			HEXA	1
			HEY2	1
			HGSNAT	1
			HIATL1	1
			HILS1	1
			HIP1	1
			HIP1	1
			HIP1R	1
			HIVEP1	1
			HMG20B	1
			HMGCL	1
			HMGCR	1
			HN1L	1
			HNRNPA1	1
			HNRNPUL1	1
			HOXA7	1
			HOXB4	1
			HPCAL1	1
			HPS1	1
			HRBL	1
			HRMT1L6	1
			HS3ST3B1	1
			HS6ST2	1
			HSPA12A	1
			HSPC105	1
			HTF9C	1
			HYAL2	1
			ICA1	1
			ICK	1
			IFITM3	1
			IFT57	1
			IFT81	1
			IGF1	1
			IGF2	1
			IHPK1	1
			IL17B	1
			IL22RA1	1
			ILKAP	1
			ILVBL	1
			IMPDH1	1
			INF2	1
			INTS3	1
			IRF3	1
			ITGA1	1
			ITGA6	1
			ITGB1	1
			ITPK1	1
			JARID1B	1
			JARID1B	1
			JDP2	1
			JDP2	1
			JMJD4	1
			KARS	1
			KBTBD11	1
			KCND2	1
			KCNF1	1
			KCNH2	1
			KCNH3	1
			KCNH7	1
			KCNJ8	1
			KCNMB4	1
			KCTD10	1
			KDELR1	1
			KDELR3	1
			KDR	1
			KERA	1
			KIAA0323	1
			KIAA0515	1
			KIAA1033	1
			KIAA1609	1
			KIAA1967	1
			KIT	1
			KLHL17	1
			KLHL22	1
			KLHL32	1
			KLK4	1
			KRT19	1
			KRT75	1
			KSR2	1
			KTN1	1
			L3MBTL2	1
			L3MBTL3	1
			LAMB1	1
			LASS2	1
			LASS4	1
			LASS5	1
			LBR	1
			LCAT	1
			LCN10	1
			LDLRAD3	1
			LDOC1L	1
			LEMD2	1
			LENG1	1
			LGI2	1
			LHFPL2	1
			LITAF	1
			LIX1L	1
			LMAN2	1
			LMF2	1
			LMX1A	1
			LOX	1
			LPCAT1	1
			LPCAT4	1
			LPHN1	1
			LPIN2	1
			LRCH4	1
			LRP6	1
			LRRC58	1
			LRRC8D	1
			LRRK1	1
			LRRN3	1
			LRRTM1	1
			LSP1	1
			LTBR	1
			LUZP1	1
			LUZP1	1
			MACF1	1
			MAGED1	1
			MAML2	1
			MAN1C1	1
			MAN2A1	1
			MAP4K4	1
			MAP4K4	1
			MAP7D3	1
			MAP7D3	1
			MAPK1IP1L	1
			MAPKBP1	1
			MAPRE1	1
			MARVELD1	1
			MATN2	1
			MBOAT2	1
			MBOAT7	1
			MCM9	1
			MDC1	1
			MED20	1
			MED28	1
			MEG3	1
			MEST	1
			MEX3D	1
			MFHAS1	1
			MGAT4B	1
			MGC134162	1
			MGC139126	1
			MGC139355	1
			MGC151858	1
			MGC3032	1
			MGC45800	1
			MICALL1	1
			MKS1	1
			MMP14	1
			MMP17	1
			MMP2	1
			MMP2	1
			MMP25	1
			MOV10	1
			MPHOSPH8	1
			MPV17	1
			MPZL1	1
			MRAS	1
			MRPL52	1
			MSI2	1
			MST4	1
			MTFR1	1
			MUC1	1
			MUPCDH	1
			MVD	1
			MVK	1
			MXD4	1
			MYD88	1
			MYH10	1
			MYL4	1
			MYL9	1
			MYLK4	1
			MYO10	1
			MYOHD1	1
			MZF1	1
			N4BP2	1
			NAIF1	1
			NANS	1
			NAV2	1
			NAV3	1
			NBEA	1
			NBEAL1	1
			NBEAL1	1
			NCALD	1
			NCALD	1
			NCOA1	1
			NCOA1	1
			NCOA3	1
			NDRG4	1
			NECAB2	1
			NECAP2	1
			NELL1	1
			NET1	1
			NHSL2	1
			NID2	1
			NIPBL	1
			NIPBL	1
			NLN	1
			NLRP5	1
			NRAS	1
			NRBP2	1
			NRBP2	1
			NSDHL	1
			NSMCE1	1
			NSUN5	1
			NTHL1	1
			NTN4	1
			NUDT12	1
			NUDT5	1
			NUDT7	1
			NUMBL	1
			NUP214	1
			OLFML1	1
			OLFML2A	1
			OPRS1	1
			ORMDL2	1
			OTX1	1
			P4HA1	1
			P97BCNT2	1
			PABPC1L	1
			PABPC5	1
			PABPN1	1
			PAM	1
			PAN3	1
			PARVA	1
			PAWR	1
			PAX7	1
			PCDH17	1
			PCDH17	1
			PCF11	1
			PCNT	1
			PCTK1	1
			PCTK2	1
			PCYOX1L	1
			PDCD1	1
			PDCD2	1
			PDCL	1
			PDDC1	1
			PDE9A	1
			PDIA4	1
			PDLIM4	1
			PDXDC1	1
			PELI1	1
			PEMT	1
			PEX14	1
			PFAS	1
			PFKL	1
			PGA5	1
			PGC	1
			PGF	1
			PHACTR1	1
			PHACTR1	1
			PHACTR2	1
			PHF1	1
			PHF11	1
			PHF16	1
			PHF19	1
			PHF3	1
			PHGDH	1
			PHKA2	1
			PHLDB3	1
			PI15	1
			PIAS4	1
			PID1	1
			PIGG	1
			PITPNC1	1
			PITPNC1	1
			PKD2	1
			PKN2	1
			PLA2G2D3	1
			PLCD1	1
			PLEKHG1	1
			PLEKHG5	1
			PLK3	1
			PLOD	1
			PLOD3	1
			PLVAP	1
			PLXNA2	1
			PLXNA2	1
			PLXNA2	1
			PLXNA3	1
			PLXNB1	1
			PMS2L3	1
			PNKD	1
			POFUT1	1
			POFUT2	1
			POLDIP3	1
			POLR3B	1
			POMT1	1
			PPAP2B	1
			PPFIA1	1
			PPM1M	1
			PPP1R12A	1
			PPP2R5D	1
			PRAGMIN	1
			PRAMEF12	1
			PRDM16	1
			PRDM8	1
			PRDM8	1
			PRKAR1B	1
			PRKCSH	1
			PRKD1	1
			PRPF3	1
			PRPF38B	1
			PRPSAP2	1
			PRRX1	1
			PRSSL1	1
			PSEN1	1
			PTBP1	1
			PTBP1	1
			PTGIS	1
			PTMA	1
			PTPN9	1
			PTPRA	1
			PTPRCAP	1
			PTPRD	1
			PTPRD	1
			PTPRD	1
			PTPRE	1
			PTPRF	1
			PTPRH	1
			PTPRK	1
			PTPRS	1
			PTPRT	1
			PTRH1	1
			PTTG1IP	1
			PXDN	1
			PYCR1	1
			PYGL	1
			PYGL	1
			QSOX2	1
			RAB11FIP4	1
			RAB15	1
			RAB30	1
			RAB35	1
			RAB40B	1
			RAB43	1
			RABL2B	1
			RAD1	1
			RAD54L	1
			RAD54L2	1
			RAD9A	1
			RAET1K	1
			RAI2	1
			RALGPS2	1
			RALY	1
			RAPGEF2	1
			RAPH1	1
			RARA	1
			RARG	1
			RASA3	1
			RASAL2	1
			RASL11B	1
			RASSF4	1
			RBM12B	1
			RBM39	1
			RBM39	1
			RBM9	1
			RBMS2	1
			RBPMS	1
			RCAN1	1
			RCC2	1
			RCE1	1
			REEP3	1
			RELA	1
			RELN	1
			RESP18	1
			RFTN2	1
			RFXDC2	1
			RGL1	1
			RGL2	1
			RGS8	1
			RHOC	1
			RHOT2	1
			RIC8A	1
			RIN3	1
			RIOK1	1
			RIPK1	1
			RIPK1	1
			RIPK2	1
			RND3	1
			RNF125	1
			RNF20	1
			RNF215	1
			RNF41	1
			ROM1	1
			RP1-27O5.1	1
			RPE	1
			Rpl3	1
			RPS6KA6	1
			RPS6KA6	1
			RPS6KL1	1
			RPUSD3	1
			RRBP1	1
			RTN4	1
			RTN4R	1
			RTN4RL2	1
			RXFP2	1
			RYBP	1
			RYR3	1
			S1PR3	1
			SAFB	1
			SBSN	1
			SCAND3	1
			SCN2B	1
			SCUBE1	1
			SDCBP	1
			SEC14L1	1
			SEMA3B	1
			SEMA4A	1
			SEMA4C	1
			SEMA4F	1
			SEMA6A	1
			SENP1	1
			Sep-01	1
			Sep-09	1
			SERGEF	1
			SERPINA3	1
			SERPINB8	1
			SERPINE2	1
			SERPINH1	1
			SERTAD2	1
			SF3A1	1
			SF3B5	1
			SFRS12	1
			Sgce	1
			SGEF	1
			SGPL1	1
			SGSM2	1
			SH2D4A	1
			SH3GL1	1
			SHB	1
			SHC1	1
			SHOX2	1
			SIGIRR	1
			SIPA1	1
			SIX5	1
			SKP2	1
			SLC12A9	1
			SLC12A9	1
			SLC15A4	1
			SLC1A2	1
			SLC24A6	1
			SLC25A21	1
			SLC25A22	1
			SLC25A24	1
			SLC25A6	1
			SLC26A11	1
			SLC35A2	1
			SLC35B3	1
			SLC35D2	1
			SLC37A2	1
			SLC39A7	1
			SLC47A1	1
			SLC4A3	1
			SLC4A7	1
			SLC5A3	1
			SLC7A7	1
			SLITRK2	1
			SMPD2	1
			SNTB2	1
			SNX26	1
			SOX11	1
			SOX12	1
			SOX4	1
			SP140	1
			SPARC	1
			SPDYC	1
			SPINT1	1
			SPINT2	1
			SPPL2B	1
			SREBF2	1
			SRPX	1
			SRRD	1
			ST3GAL5	1
			STARD9	1
			STK19	1
			STOM	1
			STOX2	1
			STX11	1
			STX5	1
			SULT1B1	1
			SUMF2	1
			SURF4	1
			SUSD1	1
			SUZ12	1
			SWAP70	1
			SYNE2	1
			SYT9	1
			TBC1D22A	1
			TCF4	1
			TCF4	1
			TCHP	1
			TCN2	1
			TCOF1	1
			TCP11L1	1
			TDGF1	1
			TDRD6	1
			TEAD3	1
			TEKT4	1
			TES	1
			TET1	1
			TGIF1	1
			TGIF1	1
			THBS2	1
			THUMPD2	1
			TICAM2	1
			TIMP3	1
			TLE2	1
			TLE3	1
			TLE3	1
			TLK2	1
			TM7SF3	1
			TMCO7	1
			TMED9	1
			TMEM138	1
			TMEM184B	1
			TMEM184B	1
			TMEM195	1
			TMEM200A	1
			TMEM204	1
			TMEM206	1
			TMEM37	1
			TMEM39A	1
			TMEM44	1
			TMEM47	1
			TMTC2	1
			TMTC2	1
			TMTC4	1
			TMUB2	1
			TNFRSF25	1
			TNKS1BP1	1
			TNNT2	1
			TNPO2	1
			TNRC18	1
			TOX2	1
			TP53I11	1
			TPCN2	1
			TRA1	1
			TRAF4	1
			TREM2	1
			TREML1	1
			TRIM52	1
			TRIM55	1
			TRIM62	1
			TRIM65	1
			TRIOBP	1
			TRPM4	1
			TRUB1	1
			TSC22D4	1
			TSEN34	1
			TSEN54	1
			TSPAN14	1
			TSPAN5	1
			TSPYL5	1
			TTC28	1
			TTC3	1
			TTC39A	1
			TTC7A	1
			TULP2	1
			TXNDC5	1
			TXNRD3	1
			TYK2	1
			UBC	1
			UBE2I	1
			UBE2Z	1
			UBE4B	1
			UBR1	1
			UBTD2	1
			UFC1	1
			UFM1	1
			UGCG	1
			UHRF1	1
			UNC119B	1
			UNC5B	1
			UNC5B	1
			UPF0432	1
			URM1	1
			USP46	1
			USP6NL	1
			USP7	1
			UST	1
			UTRN	1
			VAV2	1
			VGLL4	1
			VPS37D	1
			WASF2	1
			WASF2	1
			WDR19	1
			WDR6	1
			WDR60	1
			WDR68	1
			WDR91	1
			WEE1	1
			WNT11	1
			WNT16	1
			WRN	1
			WSB1	1
			WSCD1	1
			WWC2	1
			WWTR1	1
			XPO1	1
			YEATS2	1
			YTHDC1	1
			YWHAQ	1
			ZBTB34	1
			ZBTB41	1
			ZCCHC3	1
			ZDHHC13	1
			ZDHHC24	1
			ZEB1	1
			ZFP36L1	1
			ZMIZ2	1
			ZMYM6	1
			ZNF197	1
			ZNF202	1
			ZNF239	1
			ZNF263	1
			ZNF275	1
			ZNF326	1
			ZNF34	1
			ZNF395	1
			ZNF398	1
			ZNF428	1
			ZNF446	1
			ZNF467	1
			ZNF470	1
			ZNF496	1
			ZNF512	1
			ZNF521	1
			ZNF532	1
			ZNF536	1
			ZNF571	1
			ZNF584	1
			ZNF592	1
			ZNF624	1
			ZNF653	1
			ZNF704	1
			ZNF711	1
			ZNF768	1
			ZNF783	1
			ZYX	1
			A_73_100454	2
			A_73_102444	2
			A_73_104380	2
			A_73_104987	2
			A_73_105075	2
			A_73_105297	2
			A_73_105435	2
			A_73_108236	2
			A_73_110767	2
			A_73_111196	2
			A_73_111320	2
			A_73_111355	2
			A_73_111823	2
			A_73_112581	2
			A_73_112849	2
			A_73_113717	2
			A_73_114130	2
			A_73_114612	2
			A_73_116598	2
			A_73_117750	2
			A_73_117930	2
			A_73_118203	2
			A_73_119529	2
			A_73_119909	2
			ABCC9	2
			ABO	2
			ACTL6B	2
			ADRM1	2
			AGTRAP	2
			AHDC1	2
			ALDH3A2	2
			AMIGO1	2
			AOC3	2
			APC	2
			ARHGAP22	2
			ARSK	2
			AS3MT	2
			ASB7	2
			ASPSCR1	2
			ATP2C1	2
			ATP6AP1	2
			BBS12	2
			BLVRA	2
			BMP5	2
			BOLA-DMA	2
			BZRP	2
			C10orf11	2
			C14orf28	2
			C14orf43	2
			C19H17orf59	2
			C1orf92	2
			C1QA	2
			C3H1orf123	2
			C3H1ORF212	2
			C3orf62	2
			CAPN2	2
			CASP4	2
			CASP8	2
			CBR3	2
			CCDC80	2
			CCL8	2
			CCNI	2
			CCRL1	2
			CD82	2
			CD99L2	2
			CD99L2	2
			CDC42EP3	2
			CHMP4C	2
			CHMP7	2
			CHRDL1	2
			CLN6	2
			COQ6	2
			CRIP1	2
			CRTC1	2
			CSK	2
			CTDSP1	2
			CTNS	2
			CTSB	2
			CXCR7	2
			CXHXORF41	2
			CYB5	2
			CYB5R3	2
			CYHR1	2
			CYHR1	2
			CYP27A1	2
			DBI	2
			DCTN3	2
			DNAJC27	2
			DOCK11	2
			ECD	2
			ELTD1	2
			ENTPD4	2
			ETV6	2
			EXDL2	2
			FABP5	2
			FABP5	2
			FAM63B	2
			FBXL8	2
			FBXO11	2
			FBXO34	2
			FCER1G	2
			FERMT3	2
			FHL5	2
			FOXF1	2
			FRAG1	2
			FZD6	2
			G0S2	2
			GDAP1	2
			GGTA1	2
			GZMB	2
			HARBI1	2
			HDAC11	2
			HIRIP3	2
			HTATSF1	2
			IFI30	2
			IGIP	2
			IL16	2
			ITGB6	2
			ITM2B	2
			JUP	2
			KCNB1	2
			KIAA0999	2
			KITLG	2
			LAPTM5	2
			LARS2	2
			LCMT1	2
			LGALS1	2
			LMAN2L	2
			LRP10	2
			LRRK2	2
			LRSAM1	2
			LYPLAL1	2
			MAP3K5	2
			MAP3K5	2
			MAP3K5	2
			MAPK14	2
			MED24	2
			MGC127725	2
			MGC139164	2
			MGC152585	2
			MGC159911	2
			MRPS24	2
			MSRB2	2
			MXD4	2
			NCKAP1L	2
			NDNL2	2
			NFYC	2
			NKIRAS2	2
			NMRAL1	2
			NPPC	2
			NRBP1	2
			NUCB1	2
			OSBPL2	2
			OSCAR	2
			PBX1	2
			PBXIP1	2
			PCTP	2
			PEF1	2
			PHF17	2
			PHLDB1	2
			PI4KB	2
			PLCL1	2
			PLEKHH3	2
			PLOD2	2
			PLTP	2
			PLXDC1	2
			PPCDC	2
			PPM1K	2
			PPT2	2
			PRKCE	2
			PROX1	2
			PSMB10	2
			PTER	2
			PTGS1	2
			RAB8B	2
			RABAC1	2
			RAD23B	2
			RALGPS1	2
			RASD2	2
			RASGRP3	2
			RERG	2
			RGS6	2
			RHOA	2
			RIBC1	2
			RIC8B	2
			RNASET2	2
			RNF13	2
			RNF135	2
			RPS6KA1	2
			RSAD1	2
			RUSC2	2
			S100A13	2
			SAMD12	2
			SAMD8	2
			SCAF1	2
			SCIN	2
			SDF2	2
			SENP2	2
			SERPING1	2
			SH3GLB1	2
			SLC25A19	2
			SLC35F5	2
			SLC40A1	2
			SLC44A2	2
			SMAD7	2
			SMARCC2	2
			SMPD1	2
			SNX17	2
			SOS2	2
			SOX17	2
			SP1	2
			SRD5A2L2	2
			SRF	2
			ST3GAL5	2
			STON1	2
			STX10	2
			SYNE1	2
			TANC1	2
			TAPBPL	2
			TBC1D22B	2
			TBCB	2
			TBCD	2
			TBL1X	2
			TCTA	2
			TEX261	2
			TIPRL	2
			TLE1	2
			TLR3	2
			TM7SF3	2
			TMEM106B	2
			TMEM180	2
			TMEM27	2
			TMEM51	2
			TMLHE	2
			TMOD3	2
			TNFAIP8L2	2
			TNFAIP8L3	2
			TNFSF12	2
			TOMM22	2
			TPPP3	2
			TRIM3	2
			TRIM8	2
			TSHR	2
			TSPAN15	2
			TTBK2	2
			TTC12	2
			TTL	2
			TTL	2
			TXNDC14	2
			TYROBP	2
			UACA	2
			USF1	2
			VPS28	2
			VTI1B	2
			WDR13	2
			WSCD1	2
			YPEL2	2
			ZBTB4	2
			ZBTB47	2
			ZBTB7C	2
			ZFP90	2
			ZNF691	2
			ZNF793	2
			A_73_100020	3
			A_73_100504	3
			A_73_100696	3
			A_73_100919	3
			A_73_101009	3
			A_73_101201	3
			A_73_101429	3
			A_73_101440	3
			A_73_101551	3
			A_73_101606	3
			A_73_101736	3
			A_73_101785	3
			A_73_101951	3
			A_73_102103	3
			A_73_102213	3
			A_73_102320	3
			A_73_102347	3
			A_73_102388	3
			A_73_102474	3
			A_73_102603	3
			A_73_102628	3
			A_73_102737	3
			A_73_102739	3
			A_73_102907	3
			A_73_103065	3
			A_73_103322	3
			A_73_103523	3
			A_73_103806	3
			A_73_103956	3
			A_73_104238	3
			A_73_104555	3
			A_73_104739	3
			A_73_104979	3
			A_73_105138	3
			A_73_105258	3
			A_73_105318	3
			A_73_105428	3
			A_73_105489	3
			A_73_105570	3
			A_73_105603	3
			A_73_105621	3
			A_73_105630	3
			A_73_105826	3
			A_73_105894	3
			A_73_106081	3
			A_73_106180	3
			A_73_106183	3
			A_73_106297	3
			A_73_106308	3
			A_73_106627	3
			A_73_106737	3
			A_73_106809	3
			A_73_106870	3
			A_73_107227	3
			A_73_107323	3
			A_73_107545	3
			A_73_107776	3
			A_73_107788	3
			A_73_107807	3
			A_73_107951	3
			A_73_108031	3
			A_73_108326	3
			A_73_108399	3
			A_73_108440	3
			A_73_108510	3
			A_73_108541	3
			A_73_108625	3
			A_73_108687	3
			A_73_108924	3
			A_73_108930	3
			A_73_109144	3
			A_73_109266	3
			A_73_109635	3
			A_73_109680	3
			A_73_109794	3
			A_73_109913	3
			A_73_110028	3
			A_73_110207	3
			A_73_110381	3
			A_73_110467	3
			A_73_110502	3
			A_73_110627	3
			A_73_110691	3
			A_73_110933	3
			A_73_110980	3
			A_73_111143	3
			A_73_111150	3
			A_73_111171	3
			A_73_111227	3
			A_73_111338	3
			A_73_111914	3
			A_73_111936	3
			A_73_111957	3
			A_73_111962	3
			A_73_111978	3
			A_73_112161	3
			A_73_112328	3
			A_73_112399	3
			A_73_112457	3
			A_73_112507	3
			A_73_112778	3
			A_73_112787	3
			A_73_112819	3
			A_73_113176	3
			A_73_113642	3
			A_73_113729	3
			A_73_113749	3
			A_73_113876	3
			A_73_113885	3
			A_73_113928	3
			A_73_113936	3
			A_73_114010	3
			A_73_114062	3
			A_73_114092	3
			A_73_114179	3
			A_73_114187	3
			A_73_114350	3
			A_73_114665	3
			A_73_114742	3
			A_73_115124	3
			A_73_115421	3
			A_73_115534	3
			A_73_115672	3
			A_73_115755	3
			A_73_115814	3
			A_73_115871	3
			A_73_116312	3
			A_73_116374	3
			A_73_116377	3
			A_73_116542	3
			A_73_116735	3
			A_73_116942	3
			A_73_117003	3
			A_73_117127	3
			A_73_117279	3
			A_73_117462	3
			A_73_117468	3
			A_73_117669	3
			A_73_117817	3
			A_73_118042	3
			A_73_118065	3
			A_73_118809	3
			A_73_118813	3
			A_73_118921	3
			A_73_118998	3
			A_73_119296	3
			A_73_119341	3
			A_73_119413	3
			A_73_119492	3
			A_73_119650	3
			A_73_119717	3
			A_73_119919	3
			A_73_120253	3
			A_73_120307	3
			A_73_120430	3
			A_73_120581	3
			A_73_120585	3
			A_73_120602	3
			A_73_120794	3
			A_73_120867	3
			A_73_120951	3
			A_73_120984	3
			A_73_121077	3
			A_73_121214	3
			AAK1	3
			AASDHPPT	3
			ABCA7	3
			ABHD14A	3
			ABHD14B	3
			ABHD8	3
			ABHD9	3
			ABI3BP	3
			ABLIM3	3
			ABR	3
			ACP6	3
			ACPL2	3
			ACRBP	3
			ACTG1	3
			ACTR2	3
			ADAM12	3
			ADAM23	3
			ADAM23	3
			ADAMTS14	3
			ADAMTS7	3
			ADAMTS9	3
			ADAT2	3
			ADCY5	3
			ADCY5	3
			ADD2	3
			AEBP1	3
			AFAP1	3
			AFF2	3
			AFF2	3
			AFMID	3
			AGRN	3
			AHR	3
			AKIP1	3
			ALB	3
			ALDH18A1	3
			ALG9	3
			ALMS1	3
			ALOX12B	3
			ALOX5	3
			AMPH	3
			ANGPTL1	3
			ANK2	3
			ANKRD13D	3
			ANKRD27	3
			ANKRD39	3
			ANKRD50	3
			ANKS4B	3
			ANPEP	3
			ANTXR1	3
			ANTXR1	3
			AP1S1	3
			AP1S2	3
			AP3B1	3
			AP3S1	3
			AP3S2	3
			APBA2	3
			APEX2	3
			APLP2	3
			APPBP2	3
			ARF4	3
			ARF6	3
			ARFGAP3	3
			ARHGAP11A	3
			ARHGAP12	3
			ARHGAP19	3
			ARHGAP28	3
			ARHGAP28	3
			ARHGEF5	3
			ARHGEF9	3
			ARID4A	3
			ARID4B	3
			ARL15	3
			ARMC4	3
			ARMC9	3
			ARMCX5	3
			ARNT2	3
			ARPC4	3
			ARPC5	3
			ARRB2	3
			ASAM	3
			ASB9	3
			ASH2L	3
			ASPH	3
			ASPN	3
			ASTN2	3
			ASZ1	3
			ATP11A	3
			ATP11B	3
			ATP11B	3
			ATP6V1A	3
			AURKA	3
			AUTS2	3
			AUTS2	3
			AUTS2	3
			AXL	3
			AXL	3
			B3GALT2	3
			B3GALTL	3
			B3GNT2	3
			B4GALT3	3
			B4GALT4	3
			B4GALT4	3
			BAALC	3
			BACE2	3
			BACE2	3
			BAI2	3
			BASP1	3
			BAZ2B	3
			BBS2	3
			BBS4	3
			BBS7	3
			BCAT2	3
			BCDIN3D	3
			BCHE	3
			BCL10	3
			BCL2L12	3
			BCR	3
			BEX4	3
			BFSP1	3
			BHLHB9	3
			BIRC5	3
			BIVM	3
			BMP4	3
			BMP7	3
			BRCA2	3
			BRSK1	3
			BSPRY	3
			BTBD12	3
			BTBD7	3
			Bv2	3
			BZRAP1	3
			C10H14ORF169	3
			C10orf32	3
			C10orf84	3
			C10orf88	3
			C12orf26	3
			C12orf31	3
			C12orf35	3
			C13H20ORF12	3
			C13orf30	3
			C14H8ORF70	3
			C14orf101	3
			C14orf106	3
			C14orf119	3
			C16orf45	3
			C17orf85	3
			C18orf1	3
			C18orf23	3
			C19orf12	3
			C19orf66	3
			C1orf133	3
			C1orf27	3
			C1orf9	3
			C1QTNF2	3
			C20orf112	3
			C20orf112	3
			C20orf74	3
			C22orf26	3
			C23H6orf129	3
			C28H10orf57	3
			C2CD2	3
			C2orf76	3
			C3H1orf149	3
			C3H1orf183	3
			C4orf31	3
			C5H12orf32	3
			C5orf24	3
			C5orf25	3
			C5orf42	3
			C6orf170	3
			C6orf65	3
			C7orf41	3
			C8orf76	3
			C9orf45	3
			CACNA1D	3
			CACNA1G	3
			CADM4	3
			CADPS2	3
			CALHM2	3
			CALU	3
			CAMK1	3
			CAMK1D	3
			CAP1	3
			CASK	3
			CBFA2T2	3
			CBX2	3
			CBX6	3
			CBX6	3
			CBX6	3
			CBY1	3
			CBY1	3
			CCBE1	3
			CCDC102A	3
			CCDC15	3
			CCDC50	3
			CCDC65	3
			CCDC77	3
			CCDC82	3
			CCDC82	3
			CCDC99	3
			CCNB1	3
			CCNB1	3
			CCNB2	3
			CCND1	3
			CCNE2	3
			CCNF	3
			CCNY	3
			CD200	3
			CD40	3
			CD44	3
			CD44	3
			CDC14B	3
			CDC14B	3
			CDC14C	3
			CDC20	3
			CDC25A	3
			CDC25B	3
			CDC27	3
			CDC2L6	3
			CDC42BPA	3
			CDC42BPG	3
			CDC6	3
			CDCA3	3
			CDCA4	3
			CDCA5	3
			CDCA8	3
			CDH19	3
			CDH2	3
			CDH24	3
			CDH6	3
			CDH6	3
			CDKL4	3
			CDKL5	3
			CDKN3	3
			CDON	3
			CDON	3
			CDYL	3
			CECR6	3
			CENPI	3
			CENPK	3
			CENPO	3
			CENPT	3
			CENTB2	3
			CENTG1	3
			CEP135	3
			CEP192	3
			CEP78	3
			CFDP1	3
			CFL1	3
			CGN	3
			CGREF1	3
			CHD3	3
			CHD5	3
			CHD6	3
			CHD8	3
			CHODL	3
			CHP	3
			CHPT1	3
			CHST11	3
			CHST2	3
			CHST2	3
			CHSY3	3
			CHTF18	3
			CIC	3
			CILP2	3
			CIRBP	3
			CKAP2	3
			CKAP5	3
			CKS1B	3
			CKS2	3
			CLDN12	3
			CLEC7A	3
			CLIP2	3
			CLIP2	3
			CLIP3	3
			CLMN	3
			CLTC	3
			CMTM3	3
			CMTM4	3
			CMTM5	3
			CMTM7	3
			CNIH2	3
			CNN2	3
			CNN3	3
			CNOT7	3
			CNPY4	3
			CNR1	3
			CNTN1	3
			CNTN2	3
			CNTNAP1	3
			CNTNAP2	3
			COL11A1	3
			COL12A1	3
			COL13A1	3
			COL16A1	3
			COL1A2	3
			COL20A1	3
			COL24A1	3
			COL27A1	3
			COL27A1	3
			COL5A2	3
			COLEC12	3
			COMMD2	3
			COPB2	3
			COPZ1	3
			COX7A2	3
			CPNE4	3
			CPNE5	3
			CPXM1	3
			CRABP1	3
			CRABP2	3
			CREB1	3
			CREB3L2	3
			CRISPLD1	3
			CRK	3
			CRTAP	3
			CSPG5	3
			CTGF	3
			CTHRC1	3
			CTNNA1	3
			CTSK	3
			CTSO	3
			CTTNBP2NL	3
			CXorf1	3
			CYFIP2	3
			CYFIP2	3
			CYP51	3
			DACT1	3
			DACT3	3
			DBF4	3
			DBN1	3
			DC2	3
			DCBLD2	3
			DCC	3
			DCDC1	3
			DCLK2	3
			DCLRE1B	3
			DCN	3
			DCTN5	3
			DCX	3
			DDEF1	3
			DDEF2	3
			DDHD1	3
			DDHD2	3
			DDX50	3
			DENND5B	3
			DEPDC1B	3
			DFNA5	3
			DGKI	3
			DHCR24	3
			DHFR	3
			DHRS13	3
			DHX15	3
			DIAPH3	3
			DIAPH3	3
			DKFZP586H2123	3
			DKK3	3
			DKKL1	3
			DLG4	3
			DLG5	3
			DLGAP5	3
			DMXL2	3
			DNAH6	3
			DNAH7	3
			DNAJC6	3
			DNAJC9	3
			DNAL1	3
			DNER	3
			DOCK5	3
			DOCK7	3
			DOK6	3
			DOK6	3
			DPP7	3
			DPY19L1	3
			DPYSL2	3
			DRD2	3
			DSC2	3
			DSE	3
			DSE	3
			DSEL	3
			DSN1	3
			DSTN	3
			DTL	3
			DTX3	3
[truncated: 3,597 more rows]

## Sheet: k=13, postnatal timepoints
Cluster	Number of Cases in each Cluster		genes	clusters		“Extracellular matrix orgnization” GO term from cluster 9		"Cell cycle process" GO term from cluster 9		"Extracellular matrix orgnization" GO term from cluster 10		“Angiogenesis" GO term from cluster 10		"Regulation of locomotion" GO term from cluster 1		"Angiogenesis" GO term from cluster 1
1	203		A_73_100786	1		COL18A1 - collagen, type xviii, alpha 1		N/A		LTBP4 - latent transforming growth factor beta binding protein 4		TGFBR1 - transforming growth factor, beta receptor 1		TEK - tek tyrosine kinase, endothelial		TEK - tek tyrosine kinase, endothelial
2	228		A_73_101707	1		COL6A6 - collagen, type vi, alpha 6				FMOD - fibromodulin		EPHA2 - eph receptor a2		IFITM3 - interferon induced transmembrane protein 3		MMRN2 - multimerin 2
3	418		A_73_106478	1		PTPRS - protein tyrosine phosphatase, receptor type, s				ITGAE - integrin, alpha e (antigen cd103, human mucosal lymphocyte antigen 1; alpha polypeptide)		TIE1 - tyrosine kinase with immunoglobulin-like and egf-like domains 1		CCL19 - chemokine (c-c motif) ligand 19		RAPGEF3 - rap guanine nucleotide exchange factor (gef) 3
4	329		A_73_106660	1		SPP1 - secreted phosphoprotein 1				JAM2 - junctional adhesion molecule 2		MEOX2 - mesenchyme homeobox 2		MMRN2 - multimerin 2		HEY1 - hairy/enhancer-of-split related with yrpw motif 1
5	170		A_73_108497	1		KDR - kinase insert domain receptor (a type iii receptor tyrosine kinase)				ITGA8 - integrin, alpha 8		TGFBI - transforming growth factor, beta-induced, 68kda		ZP3 - zona pellucida glycoprotein 3 (sperm receptor)		ACVRL1 - activin a receptor type ii-like 1
6	291		A_73_109239	1		DCN - decorin				F11R - f11 receptor		UBP1 - upstream binding protein 1 (lbp-1a)		PTEN - phosphatase and tensin homolog		FLT4 - fms-related tyrosine kinase 4
7	279		A_73_109903	1		SPARC - secreted protein, acidic, cysteine-rich (osteonectin)				EFEMP2 - egf containing fibulin-like extracellular matrix protein 2		VEGFC - vascular endothelial growth factor c		FLT4 - fms-related tyrosine kinase 4		PTEN - phosphatase and tensin homolog
8	387		A_73_113829	1		MKX - mohawk homeobox				LUM - lumican		ECSCR - endothelial cell surface expressed chemotaxis and apoptosis regulator		ACVRL1 - activin a receptor type ii-like 1		CAV1 - caveolin 1, caveolae protein, 22kda
9	1178		A_73_114083	1		ILK - integrin-linked kinase				HAS3 - hyaluronan synthase 3		EPHB3 - eph receptor b3		IFITM2 - interferon induced transmembrane protein 2		RHOB - ras homolog family member b
10	845		A_73_116374	1		MMP2 - matrix metallopeptidase 2 (gelatinase a, 72kda gelatinase, 72kda type iv collagenase)				ITGA11 - integrin, alpha 11		PIK3CG - phosphatidylinositol-4,5-bisphosphate 3-kinase, catalytic subunit gamma		PODXL - podocalyxin-like		S1PR1 - sphingosine-1-phosphate receptor 1
11	636		A_73_116629	1		CTSK - cathepsin k				CASK - calcium/calmodulin-dependent serine protein kinase (maguk family)		ELK3 - elk3, ets-domain protein (srf accessory protein 2)		ADORA3 - adenosine a3 receptor		PARVA - parvin, alpha
12	433		A_73_117564	1		SH3PXD2B - sh3 and px domains 2b				TNXB - tenascin xb		LOXL2 - lysyl oxidase-like 2		RHOA - ras homolog family member a		ADRA2B - adrenoceptor alpha 2b
13	199		A_73_118490	1		CSGALNACT1 - chondroitin sulfate n-acetylgalactosaminyltransferase 1				NF1 - neurofibromin 1		SOX18 - sry (sex determining region y)-box 18		ARRDC3 - arrestin domain containing 3		CDH13 - cadherin 13, h-cadherin (heart)
	5596		A_73_119311	1		PLOD1 - procollagen-lysine, 2-oxoglutarate 5-dioxygenase 1				NCAM1 - neural cell adhesion molecule 1		JAG1 - jagged 1		S1PR1 - sphingosine-1-phosphate receptor 1		CALCRL - calcitonin receptor-like
	0		A_73_120584	1		P4HA1 - prolyl 4-hydroxylase, alpha polypeptide i				TGFBR1 - transforming growth factor, beta receptor 1		VASH1 - vasohibin 1		BCAR1 - breast cancer anti-estrogen resistance 1		PTPRB - protein tyrosine phosphatase, receptor type, b
			ACVRL1	1		CD44 - cd44 molecule (indian blood group)				TTR - transthyretin		FZD6 - frizzled family receptor 6		ADA - adenosine deaminase
			ADA	1		MMP14 - matrix metallopeptidase 14 (membrane-inserted)				COLGALT2 - collagen beta(1-o)galactosyltransferase 2		PRKX - protein kinase, x-linked		CDH13 - cadherin 13, h-cadherin (heart)
			ADORA3	1		COLGALT1 - collagen beta(1-o)galactosyltransferase 1				SFRP2 - secreted frizzled-related protein 2		NOS3 - nitric oxide synthase 3 (endothelial cell)		RET - ret proto-oncogene
			ADRA2B	1		SDC1 - syndecan 1				TGFBI - transforming growth factor, beta-induced, 68kda		CD34 - cd34 molecule		HDAC9 - histone deacetylase 9
			AGTR1	1		ABI3BP - abi family, member 3 (nesh) binding protein				TGFB3 - transforming growth factor, beta 3		FGF18 - fibroblast growth factor 18		RRAS - related ras viral (r-ras) oncogene homolog
			ANKRD12	1		LEPREL1 - leprecan-like 1				SULF1 - sulfatase 1		NOTCH1 - notch 1		LMNA - lamin a/c
			ARRDC3	1		POSTN - periostin, osteoblast specific factor				CD47 - cd47 molecule		PRKD2 - protein kinase d2		ENG - endoglin
			ATF7	1		NID1 - nidogen 1				MMP15 - matrix metallopeptidase 15 (membrane-inserted)		TAL1 - t-cell acute lymphocytic leukemia 1		SELP - selectin p (granule membrane protein 140kda, antigen cd62)
			ATPBD3	1		CRTAP - cartilage associated protein				OLFML2B - olfactomedin-like 2b		RASIP1 - ras interacting protein 1
			B3GNT3	1		ADAMTS4 - adam metallopeptidase with thrombospondin type 1 motif, 4				COL5A2 - collagen, type v, alpha 2
			BCAR1	1		ADAMTS2 - adam metallopeptidase with thrombospondin type 1 motif, 2				FOXF1 - forkhead box f1
			BET1L	1		HAPLN1 - hyaluronan and proteoglycan link protein 1				LOXL2 - lysyl oxidase-like 2
			BRD2	1		PPIB - peptidylprolyl isomerase b (cyclophilin b)				MMP11 - matrix metallopeptidase 11 (stromelysin 3)
			C17H12orf43	1		TNC - tenascin c				SULF2 - sulfatase 2
			C1QTNF8	1		PDGFRA - platelet-derived growth factor receptor, alpha polypeptide				NDNF - neuron-derived neurotrophic factor
			CACNG4	1		COL1A1 - collagen, type i, alpha 1				GFOD2 - glucose-fructose oxidoreductase domain containing 2
			CALCRL	1		HAS2 - hyaluronan synthase 2				VCAM1 - vascular cell adhesion molecule 1
			CAV1	1		COL1A2 - collagen, type i, alpha 2				LAMA4 - laminin, alpha 4
			CAV3	1		COL3A1 - collagen, type iii, alpha 1				LAMA3 - laminin, alpha 3
			CBFA2T3	1		COL24A1 - collagen, type xxiv, alpha 1				ITGA6 - integrin, alpha 6
			CBLN4	1		PECAM1 - platelet/endothelial cell adhesion molecule 1				FBLN2 - fibulin 2
			CCDC85A	1		NID2 - nidogen 2 (osteonidogen)				BMP4 - bone morphogenetic protein 4
			CCDC85A	1		ITGB1 - integrin, beta 1 (fibronectin receptor, beta polypeptide, antigen cd29 includes mdf2, msk12)				TNFRSF11B - tumor necrosis factor receptor superfamily, member 11b
			CCL19	1		RIC8A - ric8 guanine nucleotide exchange factor a
			CDC2L5	1		OLFML2A - olfactomedin-like 2a
			CDGAP	1		SERPINH1 - serpin peptidase inhibitor, clade h (heat shock protein 47), member 1, (collagen binding protein 1)
			CDH13	1		COL5A2 - collagen, type v, alpha 2
			CENTG2	1		MFAP2 - microfibrillar-associated protein 2
			CFLAR	1		COL5A1 - collagen, type v, alpha 1
			CLEC14A	1		HSPG2 - heparan sulfate proteoglycan 2
			CLEC3B	1		MFAP4 - microfibrillar-associated protein 4
			COQ10B	1		PLOD3 - procollagen-lysine, 2-oxoglutarate 5-dioxygenase 3
			CREB3L2	1		RAMP2 - receptor (g protein-coupled) activity modifying protein 2
			CRK	1		MATN4 - matrilin 4
			CTDSPL2	1		SDC3 - syndecan 3
			DBP	1		COL12A1 - collagen, type xii, alpha 1
			DHDDS	1		COL27A1 - collagen, type xxvii, alpha 1
			DIO2	1		COL11A1 - collagen, type xi, alpha 1
			DLG4	1		FBN1 - fibrillin 1
			DMBX1	1		COL16A1 - collagen, type xvi, alpha 1
			DOCK5	1		COL13A1 - collagen, type xiii, alpha 1
			DYRK1B	1		LAMB1 - laminin, beta 1
			ECE1	1
			ELTD1	1
			ELTD1	1
			ENG	1
			ERN1	1
			FAM181B	1
			FAM63B	1
			FBXL14	1
			FBXL6	1
			FBXO42	1
			FEM1C	1
			FGD5	1
			FLJ12529	1
			FLT4	1
			FLYWCH1	1
			FOXD3	1
			FOXF2	1
			FSTL3	1
			GAP43	1
			GCH1	1
			GNA15	1
			GOLPH3	1
			GPR116	1
			GRAMD2	1
			GRASP	1
			GTPBP2	1
			GUCY1A3	1
			HDAC9	1
			HEY1	1
			IFITM2	1
			IFITM3	1
			IFITM5	1
			IFNAR1	1
			IFNGR1	1
			IL20RB	1
			INHA	1
			IQGAP1	1
			ITPKB	1
			ITPRIPL1	1
			JAK3	1
			JARID1C	1
			KANK3	1
			KCNH3	1
			KCNJ5	1
			KCNK3	1
			KCNQ4	1
			KIAA0195	1
			KIF13B	1
			KLHDC6	1
			KLHDC7B	1
			KRT81	1
			L3MBTL2	1
			LAIR1	1
			LAMB2	1
			LITAF	1
			LMNA	1
			LRRC29	1
			LRRC8A	1
			LRRC8C	1
			LRRTM1	1
			LSP1	1
			LTBP3	1
			MGAT5	1
			MIF	1
			MMRN2	1
			MTFR1	1
			MUPCDH	1
			MYL9	1
			NEDD9	1
			NIPBL	1
			NOTCH4	1
			NUDT7	1
			NUP98	1
			OSTF1	1
			P2RY5	1
			PARVA	1
			PDE7B	1
			PELI2	1
			PFKP	1
			PHF16	1
			PODXL	1
			POGZ	1
			POLR2A	1
			PSEN1	1
			PSPH	1
			PTEN	1
			PTPRB	1
			PVRL1	1
			PYGL	1
			PYGL	1
			PYY	1
			RAPGEF3	1
			RBM39	1
			RET	1
			RET	1
			RET	1
			RFTN1	1
			RHBDL1	1
			RHOA	1
			RHOB	1
			RNASE12	1
			RRAS	1
			RSBN1L	1
			S1PR1	1
			SDCBP	1
			SELP	1
			SERINC3	1
			SETD1B	1
			SGMS2	1
			SLAMF7	1
			SLC22A18	1
			SLC26A10	1
			SNORA41	1
			SNRK	1
			SNX33	1
			STX5	1
			SYDE1	1
			SYT7	1
			TATDN2	1
			TBC1D5	1
			TEK	1
			TET1	1
			TJP1	1
			TM4SF1	1
			TMEM129	1
			TMEM189-UBE2V1	1
			TMEM82	1
			TNFRSF1A	1
			TNK1	1
			TNPO1	1
			TPST2	1
			TRIM21	1
			TSPAN13	1
			TSPAN14	1
			TTC39A	1
			TUSC1	1
			UCHL3	1
			USMG5	1
			VIT	1
			WDR6	1
			WDR82P1	1
			WWTR1	1
			ZBTB48	1
			ZNF410	1
			ZNF592	1
			ZP3	1
			A_73_100272	2
			A_73_100570	2
			A_73_102706	2
			A_73_104647	2
			A_73_106355	2
			A_73_107379	2
			A_73_109765	2
			A_73_110199	2
			A_73_112848	2
			A_73_115557	2
			A_73_115797	2
			A_73_116701	2
			A_73_116836	2
			A_73_117219	2
			A_73_118224	2
			A_73_118926	2
			A_73_119529	2
			A_73_120794	2
			A_73_120867	2
			A_73_121271	2
			ABO	2
			ADPRHL2	2
			AES	2
			AHCTF1	2
			AHDC1	2
			ANAPC7	2
			ANKRD39	2
			AP1G1	2
			ARHGAP19	2
			ARID4A	2
			ARL2BP	2
			ARL6	2
			ATG4C	2
			ATP2C1	2
			ATXN1L	2
			BARX2	2
			BCDIN3D	2
			BMP4	2
			BTBD3	2
			C10H14ORF169	2
			C10H15orf44	2
			C10orf12	2
			C14orf28	2
			C25H7ORF26	2
			C2orf30	2
			C6orf211	2
			CASC3	2
			CD82	2
			CDC42EP3	2
			CDK3	2
			CHST12	2
			COPG2	2
			CREB3	2
			CXorf38	2
			DOCK4	2
			EFR3A	2
			EHBP1	2
			ENTPD4	2
			FAM133B	2
			FAM26E	2
			FANCM	2
			FBXL10	2
			FBXO11	2
			FIGF	2
			FIGN	2
			FOXN3	2
			GAB1	2
			GALC	2
			GATA5	2
			GLE1	2
			GNAQ	2
			GNAQ	2
			GOLGA7	2
			GPR3	2
			GRB2	2
			GSK3B	2
			GTF2H2	2
			H6PD	2
			HARBI1	2
			HES1	2
			HIRIP3	2
			HMGCLL1	2
			HNRNPU	2
			HNRNPUL2	2
			HNRPH3	2
			HOXA9	2
			HRNBP3	2
			IFT81	2
			INTS3	2
			INTS8	2
			IRGQ	2
			ITPR1	2
			KBTBD7	2
			KIAA2026	2
			KIFAP3	2
			LARP7	2
			LCMT1	2
			LCOR	2
			LCOR	2
			LRP10	2
			LSM5	2
			LUC7L2	2
			MAP3K5	2
			MAPK14	2
			Mar-09	2
			MASP1	2
			MCCC1	2
			MCM3APAS	2
			MED24	2
			METTL10	2
			MGC127725	2
			MIS12	2
			MLANA	2
			MLL	2
			MMAB	2
			MORF4L1	2
			MRPL11	2
			MTF2	2
			MUS81	2
			MYO5C	2
			NCK1	2
			NECAB3	2
			NEU1	2
			NLRX1	2
			NRBP1	2
			NSMCE4A	2
			NUMA1	2
			NUTF2	2
			ORAI1	2
			OSBPL2	2
			OSBPL5	2
			PAFAH1B2	2
			PBX1	2
			PCBP4	2
			PCM1	2
			PEX12	2
			PHF17	2
			PIGF	2
			PITX2	2
			PLEKHH3	2
			POLA1	2
			PPT2	2
			PRKCE	2
			PROX1	2
			PRR12	2
			PSMB10	2
			QSER1	2
			RAB11FIP2	2
			RAB28	2
			RABGAP1	2
			RCC1	2
			RECQL5	2
			RERG	2
			RFX5	2
			RIC8B	2
			RINT1	2
			RNF44	2
			RNF7	2
			RPH3AL	2
			SAMD8	2
			SDF2	2
			SENP7	2
			SHOC2	2
			SLC30A6	2
			SLC38A3	2
			SLC46A1	2
			SMAD3	2
			SMARCC2	2
			SMG6	2
			SMG7	2
			SOX17	2
			SPAG7	2
			SRF	2
			SSBP2	2
			STK3	2
			SUFU	2
			TAOK1	2
			TARBP1	2
			TATDN3	2
			TBC1D16	2
			TBC1D23	2
			TBC1D9B	2
			TBCD	2
			TEAD1	2
			THRA	2
			TIPRL	2
			TMEM128	2
			TNPO1	2
			TNPO1	2
			TSHR	2
			TSHZ1	2
			UBE2E3	2
			UBE2H	2
			UBQLN4	2
			UFD1L	2
			USF1	2
			VEZT	2
			VIPR1	2
			VISA	2
			VPS24	2
			WDFY4	2
			WDR32	2
			WDR45L	2
			XKR8	2
			XPO7	2
			XYLT2	2
			YAP1	2
			YPEL2	2
			YPEL2	2
			ZBTB4	2
			ZBTB47	2
			ZC3H7B	2
			ZDHHC17	2
			ZDHHC18	2
			ZFP37	2
			ZFP90	2
			ZFYVE16	2
			ZFYVE20	2
			ZMYND8	2
			ZMYND8	2
			ZNF131	2
			ZNF148	2
			ZNF169	2
			ZNF26	2
			ZNF341	2
			ZNF704	2
			ZNF704	2
			ZNF704	2
			A_73_101610	3
			A_73_102167	3
			A_73_102484	3
			A_73_103065	3
			A_73_103287	3
			A_73_104121	3
			A_73_104238	3
			A_73_105451	3
			A_73_105821	3
			A_73_106308	3
			A_73_106511	3
			A_73_106537	3
			A_73_107323	3
			A_73_107574	3
			A_73_107823	3
			A_73_108440	3
			A_73_109736	3
			A_73_109748	3
			A_73_110028	3
			A_73_110587	3
			A_73_110813	3
			A_73_111230	3
			A_73_111718	3
			A_73_111914	3
			A_73_112464	3
			A_73_112682	3
			A_73_113042	3
			A_73_113596	3
			A_73_113782	3
			A_73_114092	3
			A_73_114905	3
			A_73_115743	3
			A_73_115815	3
			A_73_116185	3
			A_73_116479	3
			A_73_116539	3
			A_73_116697	3
			A_73_116907	3
			A_73_116927	3
			A_73_116968	3
			A_73_117507	3
			A_73_117600	3
			A_73_118042	3
			A_73_118177	3
			A_73_118230	3
			A_73_118769	3
			A_73_119024	3
			A_73_119161	3
			A_73_119296	3
			A_73_119413	3
			A_73_119901	3
			A_73_120787	3
			ABI1	3
			ACBD3	3
			ACIN1	3
			ADAM10	3
			ADAMTS6	3
			ADD3	3
			ADD3	3
			AFF2	3
			AGK	3
			ALS2CR11	3
			ANKFY1	3
			ANKRD27	3
			ANKRD40	3
			ANP32A	3
			AOF2	3
			AP1GBP1	3
			ARF6	3
			ARID2	3
			ARID4B	3
			ARIH1	3
			ARS2	3
			ASB13	3
			ASH1L	3
			ASH2L	3
			ATHL1	3
			ATP11A	3
			AZI1	3
			B4GALT1	3
			BANP	3
			BAX	3
			BAZ1B	3
			BDNF	3
			BIVM	3
			BRWD1	3
			BTBD7	3
			C10orf18	3
			C10orf30	3
			C10orf88	3
			C11orf24	3
			C12orf31	3
			C14orf118	3
			C16H1ORF55	3
			C18orf25	3
			C3H1orf149	3
			C5orf24	3
			C6orf153	3
			C6orf204	3
			C8orf42	3
			C9orf45	3
			CALR	3
			CAMKK2	3
			CARS2	3
			CDC2L6	3
			CDK2	3
			CDS2	3
			CDYL	3
			CEACAM20	3
			CENPC1	3
			CEP135	3
			CEP70	3
			CHI3L2	3
			CKAP5	3
			CLMN	3
			CNNM4	3
			CNOT6L	3
			CNOT7	3
			CNTROB	3
			COL10A1	3
			CREB1	3
			CRY1	3
			CYB5D2	3
			CYP20A1	3
			CYP4A22	3
			DCPS	3
			DHX15	3
			DLL4	3
			DMD	3
			DMRT1	3
			DMRT2	3
			DOCK6	3
			DOCK9	3
			DOPEY2	3
			DPH5	3
			DRD2	3
			DSCAM	3
			DTD1	3
			DVL3	3
			DYRK2	3
			EBF3	3
			EBF3	3
			EFNA1	3
			ELF2	3
			ELK4	3
			ELK4	3
			ELMO2	3
			ELMOD3	3
			ENOPH1	3
			EPHB6	3
			EPS15L1	3
			EXOC2	3
			FAM110B	3
			FAM113A	3
			FAM120B	3
			FAM40A	3
			FAM63B	3
			FBRS	3
			FBXL20	3
			FCHSD1	3
			FNBP1L	3
			FOXP1	3
			FOXP1	3
			FRYL	3
			FST	3
			FXYD7	3
			FZD10	3
			FZD3	3
			FZD3	3
			FZD9	3
			GALNT2	3
			GARNL1	3
			GCNT2	3
			GCS1	3
			GDI1	3
			GFRA1	3
			GNPNAT1	3
			GPBP1	3
			GPC5	3
			GPC5	3
			GPR172B	3
			GRAMD3	3
			GRB14	3
			GRID1	3
			GRN	3
			GRTP1	3
			GTDC1	3
			GTF2I	3
			GUCY1A3	3
			GUCY1A3	3
			H2AFY	3
			H3F3A	3
			HEMK1	3
			HERC2	3
			HMGCL	3
			HN1L	3
			HNRNPUL1	3
			HRH1	3
			HRMT1L6	3
			HSPA12A	3
			IFNAR2	3
			IFT81	3
			IHPK1	3
			ILKAP	3
			INPPL1	3
			IQCB1	3
			IRF3	3
			ITPRIPL1	3
			JARID1B	3
			JMJD4	3
			KARS	3
			KCTD6	3
			KDELR1	3
			KIAA0515	3
			KIAA1033	3
			KIAA1622	3
			KLHDC9	3
			KLHL22	3
			KRT75	3
			LASS2	3
			LASS5	3
			LEMD2	3
			LIX1L	3
			LONRF1	3
			LPHN1	3
			LRRC16B	3
			LRRC3B	3
			LUZP1	3
			MAN1A2	3
			MAN1C1	3
			MAP3K5	3
			MAPK1IP1L	3
			MAPKAP1	3
			MCM9	3
			MDC1	3
			MED20	3
			MED28	3
			MEIS1	3
			MEX3C	3
			MEX3D	3
			MGC139126	3
			MGC151858	3
			MLL	3
			MLLT1	3
			MLLT1	3
			MLLT4	3
			MORC2	3
			MPHOSPH8	3
			MRPL52	3
			MSH6	3
			MSI2	3
			MST1R	3
			MVK	3
			NBEAL1	3
			NCALD	3
			NCAN	3
			NCOA1	3
			NCOA3	3
			NECAP2	3
			NIPBL	3
			NIPBL	3
			NKD2	3
			NLN	3
			NR2F1	3
			NSMCE1	3
			NUDT5	3
			OGFRL1	3
			OR4B1	3
			ORC5L	3
			OTX1	3
			OXTR	3
			OXTR	3
			P4HA1	3
			P97BCNT2	3
			PAN3	3
			PCDH17	3
			PCF11	3
			PHACTR2	3
			PHF1	3
			PHF11	3
			PHF21B	3
			PHF3	3
			PHIP	3
			PIAS4	3
			PITPNC1	3
			PKN2	3
			PLA1A	3
			PLA2G2D3	3
			PLCB4	3
			POLR3B	3
			PPAP2B	3
			PPHLN1	3
			PPP1R16B	3
			PPP1R7	3
			PPP2R5D	3
			PRDM8	3
			PRKACA	3
			PRKCH	3
			PRPF3	3
			PRPF38B	3
			PSEN1	3
			PTBP2	3
			PTEN	3
			PTPRH	3
			PTPRK	3
			PUF60	3
			RAB30	3
			RAB35	3
			RABL2B	3
			RAD54L2	3
			RAET1K	3
			RAPGEF2	3
			RBM39	3
			RBMS2	3
			RC3H2	3
			REEP3	3
			RELN	3
			RFXDC2	3
			RFXDC2	3
			RGS8	3
			RIMBP2	3
			RIOK1	3
			RNASEN	3
			RNF12	3
			RNF219	3
			RNF41	3
			RPS6KL1	3
			RTCD1	3
			RYBP	3
			RYR3	3
			SAFB	3
			SBF2	3
			SBSN	3
			SCN2B	3
			SEC63	3
			SENP1	3
			SERTAD2	3
			SESTD1	3
			SF3A1	3
			SF3B5	3
			SFRS12	3
			SKP2	3
			SLC15A4	3
			SLC24A6	3
			SLC35A2	3
			SLC37A2	3
			SMARCA4	3
			SMARCAL1	3
			SNCA	3
			SNTB2	3
			SSBP3	3
			ST3GAL5	3
			STARD9	3
			SUZ12	3
			SYNE2	3
			TBC1D9B	3
			TCOF1	3
			TCTN3	3
			TDGF1	3
			TET1	3
			TFDP1	3
			THUMPD2	3
			TM7SF3	3
			TMCO7	3
			TMEM150	3
			TMEM167B	3
			TMEM200A	3
			TMEM206	3
			TMEM39A	3
			TNPO2	3
			TNRC18	3
			TPCN2	3
			TRIM52	3
			TRIM55	3
			TRPM4	3
			TSEN54	3
			TTC3	3
			TULP4	3
			TYK2	3
			UBC	3
			UBE2E1	3
			UBE2I	3
			UBE4B	3
			UBR1	3
			UNC119B	3
			USP12	3
			USP7	3
			VGLL4	3
			VSIG2	3
			WASF2	3
			WDR19	3
			WDR54	3
			WDR68	3
			WEE1	3
			WISP1	3
			WSCD1	3
			XPO1	3
			YTHDC1	3
			ZBED4	3
			ZBTB33	3
			ZBTB41	3
			ZDHHC13	3
			ZFP36L1	3
			ZNF197	3
			ZNF207	3
			ZNF239	3
			ZNF326	3
			ZNF34	3
			ZNF395	3
			ZNF398	3
			ZNF446	3
			ZNF470	3
			ZNF532	3
			ZNF571	3
			ZNF586	3
			ZNF592	3
			ZNF653	3
			ZNF704	3
			A_73_100640	4
			A_73_102444	4
			A_73_102998	4
			A_73_104379	4
			A_73_104380	4
			A_73_105075	4
			A_73_105435	4
			A_73_106901	4
			A_73_107581	4
			A_73_108236	4
			A_73_109669	4
			A_73_110301	4
			A_73_110767	4
			A_73_111196	4
			A_73_111320	4
			A_73_111823	4
			A_73_112581	4
			A_73_112849	4
			A_73_113717	4
			A_73_114130	4
			A_73_114263	4
			A_73_114512	4
			A_73_114612	4
			A_73_116288	4
			A_73_116559	4
			A_73_116598	4
			A_73_117717	4
			A_73_117750	4
			A_73_117955	4
			A_73_118203	4
			A_73_119426	4
			A_73_119776	4
			A_73_121213	4
			ABAT	4
			ACBD7	4
			ACVR1B	4
			ACVR2A	4
			AIG1	4
			ALDH5A1	4
			ALDH7A1	4
			ALDH7A1	4
			AMIGO1	4
			APC	4
			APLP1	4
			ARHGAP22	4
			ARSI	4
			ARSK	4
			AS3MT	4
			ASAH1	4
			ASF1A	4
			ATP2C1	4
			ATP6V0E2	4
			BACE1	4
			BBS9	4
			BLVRA	4
			BLVRA	4
			BMP5	4
			BNIPL	4
			BOLA-DMA	4
			BPNT1	4
			BRWD1	4
			BTRC	4
			BZRP	4
			C11H9ORF142	4
			C14orf43	4
			C16orf59	4
			C19H17orf59	4
			C1orf165	4
			C2orf44	4
			C3H1orf123	4
			C3H1orf189	4
			C3H1ORF212	4
			C3orf62	4
			C5H12ORF57	4
			C7H19orf22	4
			C7orf30	4
			CADM2	4
			CASZ1	4
			CCDC80	4
			CCL2	4
			CCL8	4
			CD99L2	4
			CD99L2	4
			CDK5	4
			CENPI	4
			CGGBP1	4
			CHMP2B	4
			CHMP4C	4
			CHMP7	4
			CIAO1	4
			CLN3	4
			CMA1	4
			CNIH	4
			CNTNAP5	4
			COG6	4
			COL15A1	4
			COQ6	4
			CPXM2	4
			CRTC1	4
			CTNS	4
			CTSB	4
			CXCR7	4
			CXHXORF41	4
			DCTN3	4
			DDX6	4
			DHCR7	4
			DICER1	4
			DLG1	4
			DNAJC27	4
			DOCK11	4
			EDEM3	4
			EID1	4
			EIF1B	4
			ENTPD4	4
			ERBB4	4
			ERCC3	4
			ETV6	4
			EXDL2	4
			FABP5	4
			FABP5	4
			FAR1	4
			FBXO34	4
			FGD4	4
			FLJ11151	4
			FRAG1	4
			FRZB	4
			GCA	4
			GDAP1	4
			GLTP	4
			GMDS	4
			GNAQ	4
			GNS	4
			GORASP1	4
			GZMB	4
			HDAC11	4
			HDAC2	4
			HDC	4
			HMGN3	4
			HMMR	4
			HS3ST1	4
			HSBP1	4
			HTATSF1	4
			HTATSF1	4
			HTRA1	4
			ID1	4
			IDS	4
			IL16	4
			INVS	4
			INVS	4
			ITGA2	4
			ITGA3	4
			ITGAE	4
			ITGB6	4
			KBTBD4	4
			KCTD9	4
			KLHL28	4
			LANCL1	4
			LAPTM5	4
			LARS2	4
			LGALS1	4
			LGI4	4
			LGR4	4
			LGR4	4
			LIMS1	4
			LMAN2L	4
			LOH12CR1	4
			LRSAM1	4
			LSM3	4
			LYPLAL1	4
			LYRM1	4
			LYRM2	4
			LYRM4	4
			LZTS2	4
			MAP3K1	4
			MAPK9	4
			METT11D1	4
			MFSD1	4
			MGC159911	4
			MPDZ	4
			MRPS24	4
			MRPS26	4
			MYCBP	4
			NCR3	4
			NDFIP1	4
			NDRG3	4
			NFYC	4
			NKIRAS2	4
			NMRAL1	4
			NSUN3	4
			NUCKS1	4
			OSCAR	4
			PAFAH1B1	4
			PBX1	4
			PCTP	4
			PDZD2	4
			PI4KB	4
			PLCL1	4
			PLEKHA1	4
			PLOD2	4
			PLTP	4
			POLK	4
			PPAP2A	4
			PPCDC	4
			PPM1K	4
			PPP1R8	4
			PPP2R3C	4
			PPP4R2	4
			PRELP	4
			PRKACB	4
			PRKAG1	4
			PTGS1	4
			PTPDC1	4
			RAB7L1	4
			RAB8B	4
			RAC1	4
			RAD23B	4
			RAET1K	4
			RALGPS1	4
			RASGRP3	4
			RASSF5	4
			RDH11	4
			RFC2	4
			RGS6	4
			RIC8B	4
			RNASEH2A	4
			RNASET2	4
			RNF13	4
			RNF135	4
			RNF19A	4
			RNF38	4
			RNF5P1	4
			RSAD1	4
			RUSC2	4
			S100A13	4
			SCAF1	4
			SCAMP1	4
			SCAPER	4
			SCIN	4
			SDC2	4
			SEC22B	4
			SEC23A	4
			SEL1L	4
			SENP2	4
			Sep-07	4
			SH3GLB1	4
			SIVA1	4
			SLC25A19	4
			SLC30A7	4
			SLC40A1	4
			SMYD4	4
			SNAPC3	4
			SNRPE	4
			SOBP	4
			SOS2	4
			SRD5A2L2	4
			ST3GAL5	4
			ST7L	4
			STAP2	4
			STAT1	4
			STK3	4
			STON1	4
			STON1	4
			STX10	4
			SUB1	4
			SUMO3	4
			SYNE1	4
			SYTL4	4
			TAPBPL	4
			TBC1D22B	4
			TBCB	4
			TEX261	4
			TGFB3	4
			TIPRL	4
			TLE1	4
			TM7SF3	4
			TM9SF2	4
			TMEM106B	4
			TMEM161B	4
			TMEM176A	4
			TMEM184C	4
			TMEM19	4
			TMEM25	4
			TMEM41A	4
			TMLHE	4
			TMOD2	4
			TNFAIP8L3	4
			TNFSF12	4
			TOE1	4
			TOMM22	4
			TOPBP1	4
			TRAK2	4
			TRAK2	4
			TRAM1L1	4
			TRIM3	4
			TRIM32	4
			TRIM32	4
			TSC1	4
			TTC8	4
			TTL	4
			TTLL1	4
			TXNDC14	4
			TXNL4B	4
			UACA	4
			UBA3	4
			UROC1	4
			USP21	4
			VAMP8	4
			VANGL1	4
			VPS28	4
			VPS29	4
			VPS45	4
			VTI1B	4
			WDR59	4
			WDR92	4
			WNK1	4
			YPEL2	4
			ZBTB7C	4
			ZFYVE19	4
			ZNF135	4
			ZNF174	4
			ZNF287	4
			ZNF362	4
			ZNF410	4
			znf423	4
			ZNF691	4
			ZNF704	4
			ZNF793	4
			ZNHIT1	4
			ZSCAN16	4
			A_73_100097	5
			A_73_101248	5
			A_73_104898	5
			A_73_104926	5
			A_73_105390	5
			A_73_105675	5
			A_73_106027	5
			A_73_107102	5
			A_73_114389	5
			A_73_115077	5
			A_73_115464	5
			A_73_118715	5
			ABCC9	5
			ABI3	5
			ACAD10	5
			ACTL6B	5
			ADAMTS8	5
			ADAR	5
			ALPK2	5
			ANGEL2	5
			ANKMY2	5
			ANXA6	5
			APOA4	5
			AQP4	5
			ASL	5
			ATN1	5
			ATP5S	5
			ATP6AP1	5
			BAG5	5
			BTBD10	5
			BTBD9	5
			BTBD9	5
			BTC	5
			C10orf54	5
			C11H2orf42	5
			C17H22ORF13	5
			C19orf10	5
			C19orf69	5
			C1orf176	5
			C1R	5
			C27H8orf4	5
			C3orf37	5
			CAPZB	5
			CCL21	5
			CCNI	5
			CD200R2	5
			CHRDL2	5
			COX4I2	5
			CRY2	5
			CTNNA3	5
			DAB2IP	5
			DBNDD1	5
			DNASE1L1	5
			DUSP22	5
			ENSA	5
			ENTPD2	5
			EPAS1	5
			ERCC2	5
			FAM126B	5
			FAM63B	5
			FGL2	5
			FILIP1	5
			FOXRED1	5
			FRS2	5
			FXYD1	5
			GATA2	5
			GDAP1	5
			GPR175	5
			GPSM3	5
			GYPC	5
			HELZ	5
			HMCN2	5
			IFIH1	5
			KIAA0040	5
			KIAA0355	5
			KIAA0999	5
			KIAA1543	5
			KLC3	5
			KLF2	5
			KLHDC7A	5
			KLRK1	5
			KREMEN1	5
			KREMEN1	5
			LGALS9	5
			LLGL2	5
			LRRC20	5
			LYNX1	5
			LYNX1	5
			MAPRE2	5
			MASP1	5
			MGAT4A	5
			MIDN	5
			MORC3	5
			MRPS28	5
			MYO1C	5
			MYO1E	5
			MYOC	5
			MYST3	5
			NAGLU	5
			NAPRT1	5
			NARF	5
			NCK2	5
			NCKIPSD	5
			NDNL2	5
			NPPC	5
			NUP98	5
			OCLN	5
			OLFM1	5
			PAK4	5
			PCGF5	5
			PDE4B	5
			PI16	5
			PIK3C2A	5
			POMC	5
			POU6F1	5
			PPARGC1A	5
			PPP1R13L	5
			PTGER4	5
			PTPN14	5
			PTPRB	5
			RABAC1	5
			RASD2	5
			RGS3	5
			RND1	5
			S100A5	5
			SEMA6C	5
			SGCA	5
			SGCD	5
			SGCD	5
			SHARPIN	5
			SHISA2	5
			SLC17A7	5
			SLC39A3	5
			SLC44A2	5
			SLC44A2	5
			SLC9A3R2	5
			SMYD1	5
			SP1	5
			SRL	5
			SRPK3	5
			STIM1	5
			TAPBP	5
			TBL1X	5
			TCEA3	5
			TCF15	5
			TGM2	5
			TLR4	5
			TMEM100	5
			TMEM176B	5
			TMOD3	5
			TRAFD1	5
			TREX2	5
			TTBK2	5
			TXK	5
			TXNDC13	5
			UBE2H	5
			USP22	5
			UVRAG	5
			VAMP5	5
			VWA2	5
			WDR47	5
			WSCD1	5
			ZBTB20	5
			ZBTB20	5
			ZBTB20	5
			ZCCHC12	5
			ZFYVE28	5
			ZNF165	5
			ZNF385A	5
			ZNF672	5
			A_73_100147	6
			A_73_100157	6
			A_73_101426	6
			A_73_101629	6
			A_73_101894	6
			A_73_102621	6
			A_73_103589	6
			A_73_103676	6
			A_73_103709	6
			A_73_103738	6
			A_73_103931	6
			A_73_103976	6
			A_73_104269	6
			A_73_104616	6
			A_73_105297	6
			A_73_105332	6
			A_73_105530	6
			A_73_105618	6
			A_73_106319	6
			A_73_107645	6
			A_73_108037	6
			A_73_108155	6
			A_73_108346	6
			A_73_108462	6
			A_73_108502	6
			A_73_110526	6
			A_73_110603	6
			A_73_110775	6
			A_73_110792	6
			A_73_112065	6
			A_73_112584	6
			A_73_113839	6
			A_73_114111	6
			A_73_114186	6
			A_73_114771	6
			A_73_115158	6
			A_73_115210	6
			A_73_116150	6
			A_73_116395	6
			A_73_117007	6
			A_73_117214	6
			A_73_117520	6
			A_73_118368	6
			A_73_118494	6
			A_73_119302	6
			A_73_120638	6
			A_73_120664	6
			ABHD2	6
			AKAP6	6
			ALG2	6
			AMMECR1	6
			ARID3C	6
			ASTN2	6
			ATP6V0A4	6
			ATP8B3	6
			ATPBD1B	6
			AZGP1	6
			B3GNT6	6
			BCO2	6
			BDKRB2	6
			BNIP2	6
			C11orf60	6
			C17orf85	6
			C1QL3	6
			C20orf194	6
			C3H1ORF92	6
			C5H22ORF23	6
			C6orf10	6
			CALML6	6
			CALN1	6
			CASP2	6
			CATHL5	6
			CATSPER3	6
			CAV2	6
			CCDC42	6
			CCNT1	6
			CDC2L6	6
			CDH20	6
			CDK5R2	6
			CERKL	6
			CGA	6
			CHCHD6	6
			CHD4	6
			CHST3	6
			CHST7	6
			CLASP1	6
			CLDN10	6
			CLEC17A	6
			CNIH3	6
			CNNM4	6
			COL7A1	6
			COLEC10	6
			COQ2	6
			CRP	6
			CRYBA2	6
			CTSG	6
			CXORF36	6
			CYP46A1	6
			DCXR	6
			DEPDC5	6
			DIXDC1	6
			DKK2	6
			DNAH7	6
			DNAJC15	6
			DNTT	6
			DPY19L3	6
			EDIL3	6
			EDNRB	6
			EFHB	6
			ELAVL2	6
			ELP2P	6
			EMID1	6
			EPHA6	6
			ESPN	6
			FAM129B	6
			FAM36A	6
			FAM59A	6
			FASN	6
			FASN	6
			FBXO46	6
			FBXW5	6
			FCGR1	6
			FCRL4	6
			FGF20	6
			FHL5	6
			FLJ46361	6
			FMR1NB	6
			FRYL	6
			FTMT	6
			GAPVD1	6
			GCNT2	6
			GCNT2	6
			GCNT3	6
			GDF6	6
			GDPD2	6
			GLP2R	6
			GLRA1	6
			GNAS	6
			GPR108	6
			GPR137	6
			GRHL1	6
			GRM8	6
			GSK3B	6
			GSTO2	6
			HBB	6
			HBBP1	6
			HBE1	6
			HINT2	6
			HIST1H3D	6
			HMGCLL1	6
			HNF4G	6
			HTR1E	6
			IFNW1	6
			IL17RE	6
			ITGB3	6
			ITPR1	6
			KBTBD3	6
			KCNK1	6
			KIAA0802	6
			KIAA1244	6
			KLHL23	6
			KRT80	6
			LARP1	6
			LARP2	6
			LHCGR	6
			LHFPL5	6
			LIMK2	6
			LRP1	6
			LRRC14	6
			LRRC36	6
			LRRC7	6
			LYZ	6
			MBL2	6
			MDC1	6
			MED13L	6
			MEX3D	6
			MFSD3	6
			MGC157163	6
			MIER3	6
			MKL1	6
			MXD1	6
			MYT1L	6
			NAT9	6
			NF1	6
			NFAT5	6
			NODAL	6
			ODF2	6
			OR6Y1	6
			OR9G1	6
			ORAI2	6
			PAG1B	6
			PAG4	6
			PAX7	6
			PBLD	6
			PCDH10	6
			PCDHGA1	6
			PCK2	6
			PDE3B	6
			PDE3B	6
			PELI1	6
			PFN3	6
			PGLYRP2	6
			PHACTR1	6
			PI4K2A	6
			PIK3C2B	6
			PKD1L2	6
			PLCB3	6
			PLEK2	6
			PLEKHG7	6
			PODXL	6
			POLH	6
			POLQ	6
			PORCN	6
			PPFIA1	6
			PPP1R12B	6
			PRIC285	6
			PROM2	6
			PRRG2	6
			PRRG3	6
			QRFP	6
			RBM35A	6
			REEP6	6
			RELL2	6
			RER1	6
			RETSAT	6
			RGNEF	6
			RGR	6
			RGS6	6
			RIMBP2	6
			RIMS2	6
			RIT1	6
			RNF125	6
			RPL27A	6
			RS1	6
			S100B	6
			S1PR2	6
			SASH1	6
			SCG3	6
			SEZ6L	6
			SFT2D2	6
			SGK3	6
			SH2B3	6
			SKAP2	6
			SLC25A36	6
			SLC26A2	6
			SLC2A11	6
			SLC37A1	6
			SLC4A1	6
			SMARCC2	6
			SMPDL3B	6
			SNHG11	6
			SNORD109A	6
			SOX7	6
			SPON2	6
			SPRYD3	6
			ST6GALNAC3	6
			STARD8	6
			STYX	6
			TBX2	6
			TDO2	6
			TF	6
			TM4SF19	6
			TMPRSS5	6
			TNFRSF8	6
			TNN	6
			TNS1	6
			TRIM25	6
			TRIP6	6
			TRPA1	6
			TRPC4AP	6
			UBE2R2	6
			UOX	6
			USP20	6
			USP43	6
			VIP	6
			VPS13A	6
			VSIG8	6
			VWA1	6
			WISP3	6
			WNT3A	6
			WNT5A	6
			XKR6	6
			XYLB	6
			ZAN	6
			ZDHHC23	6
			ZNF445	6
			ZNF446	6
			ZNF611	6
			ZSWIM3	6
			ZSWIM5	6
			ZXDB	6
			A_73_100985	7
			A_73_101177	7
			A_73_101661	7
			A_73_101819	7
			A_73_102032	7
			A_73_102046	7
			A_73_102062	7
			A_73_102595	7
			A_73_103809	7
			A_73_104252	7
			A_73_104254	7
			A_73_105326	7
			A_73_106145	7
			A_73_107004	7
			A_73_108173	7
			A_73_108522	7
			A_73_109877	7
			A_73_109923	7
			A_73_110707	7
			A_73_110856	7
			A_73_111426	7
			A_73_111596	7
			A_73_111632	7
			A_73_111972	7
			A_73_112155	7
			A_73_112923	7
			A_73_113540	7
			A_73_114115	7
			A_73_115030	7
			A_73_115066	7
			A_73_115209	7
			A_73_116074	7
			A_73_116439	7
			A_73_117161	7
			A_73_118486	7
			A_73_118534	7
			A_73_119555	7
			A_73_120171	7
			A_73_121442	7
			ABAT	7
			ABCC4	7
			ABCC9	7
			ACAD8	7
			ACBD4	7
			ACBD5	7
			ACP6	7
			ADSSL1	7
			AIFM2	7
			ANKH	7
			ANKRD16	7
			ANKRD6	7
			APOOL	7
			ARL1	7
			ARL2	7
			ARPP-19	7
			ASB1	7
			ASB10	7
			ATPAF1	7
			BCL2A1	7
			BHLHB2	7
			BHLHB2	7
			BOLA-DMB	7
			BOLA-DQA1	7
			BOLA-DRA	7
			BoLA-DRB3	7
			C10H15orf41	7
			C10orf59	7
			C1H21ORF51	7
			C1QTNF1	7
			C21H14ORF129	7
			C28H10orf104	7
			C28H1orf57	7
			C3orf59	7
			C9orf61	7
			CA3	7
			CACNB1	7
			CAMK2G	7
			CBARA1	7
			CCDC32	7
			CCL22	7
			CCL24	7
			CCL4	7
			CD3E	7
			CD74	7
			CDKN2C	7
			CLASP2	7
			CMBL	7
			CSAD	7
			CXCR6	7
			DARS2	7
			DCLK3	7
			DHRS1	7
			DIRC2	7
			DMBT1	7
			DNASE1L3	7
			DPP8	7
			DPP8	7
			DPY19L4	7
			DPYD	7
			DRAP1	7
			DST	7
			DUSP19	7
			EFCAB2	7
			EHHADH	7
			EIF2C1	7
			EPAS1	7
			EZH1	7
			FAM174A	7
			FAM54B	7
			FAM76A	7
			FASTK	7
			FDFT1	7
			FILIP1L	7
			FLJ10803	7
			FLJ14154	7
			FLJ41603	7
			FOXJ3	7
			FOXN3	7
			FOXN3	7
			FOXO4	7
			FSD1L	7
			GABARAPL2	7
			GAMT	7
			GDA	7
			GIMAP6	7
			GLRXL	7
			GPT2	7
			GPX1	7
			GRB10	7
			GSTZ1	7
			HCFC1R1	7
			HDAC9	7
			HPCAL1	7
			HRC	7
			IFI35	7
			IGIP	7
			IL17RB	7
			IL6ST	7
			IMMP2L	7
			IPP	7
			JAK2	7
			KAT2B	7
			KCNB1	7
			KHK	7
			KIAA0152	7
			KIAA1467	7
			KIF21A	7
			KIF22	7
			LGALS3	7
			LGMN	7
			LMBR1L	7
			LRP11	7
			LYPLAL1	7
			LYSMD1	7
			LYSMD2	7
			MAP4	7
			MAP4K3	7
			MAP7D1	7
			MAPK3	7
			MED29	7
			MEF2D	7
			MET	7
			MFAP3L	7
			MFSD11	7
			MGC127399	7
			MOSC2	7
			MRPL49	7
			MYBPC1	7
			MYLK3	7
			MYO1D	7
			MYO7B	7
			MYOZ3	7
			N4BP1	7
			NEK7	7
			NFAT5	7
			NMNAT2	7
			NOX5	7
			NUDT3	7
			NXN	7
			ORMDL3	7
			OSBPL1A	7
			OSBPL2	7
			OXSR1	7
			PAFAH1B2	7
			PAK1	7
			PAK1	7
			PAK6	7
			PAQR6	7
			PARN	7
			PCCA	7
			PCGF1	7
			PDLIM1	7
			PEX3	7
			PGPEP1	7
			PGRMC2	7
			PIK3CB	7
			PKIA	7
			PLEKHA1	7
			PLS1	7
			PODN	7
			PPP1R14C	7
			PPP1R3A	7
			PPP1R3D	7
			PPP1R3F	7
			PPP2R4	7
			PPP3CA	7
			PRDX2	7
			PRDX5	7
			PRKCZ	7
			PRNPIP	7
			PSMB9	7
			PSMF1	7
			PTK2B	7
			PYGO1	7
			RAB3A	7
			RAB3A	7
			RABL3	7
			RALBP1	7
			RCOR3	7
			RCSD1	7
			REEP1	7
			RNF122	7
			RPS6KA2	7
			RRAGD	7
			RTN4	7
			S100A1	7
			S100A14	7
			S100A16	7
			S100A4	7
			SAMD11	7
			SAMD8	7
			SASH3	7
			SCHIP1	7
			SCNM1	7
			SEC22C	7
			SELPLG	7
			SEMA3C	7
			SEMA3C	7
			SERPINB6	7
			SGCD	7
			SHBG	7
			SIAT10	7
			SLC27A1	7
			SLC40A1	7
			SMPDL3B	7
			SMYD3	7
			SNX11	7
			SNX24	7
			SOS2	7
			SOS2	7
			SPATA20	7
			SPP2	7
			STBD1	7
			STK40	7
			STX4	7
			SYPL1	7
			SYPL1	7
			SYTL3	7
			TBCE	7
			TEAD1	7
			THRA	7
			TIMM17B	7
			TLK2	7
			TM6SF1	7
			TMEM134	7
			TMLHE	7
			TOR1AIP1	7
			TRIP12	7
			UBD	7
			UBR7	7
			USP9Y	7
			UTF1	7
			VGLL2	7
			VPS36	7
			ZBED1	7
			ZFAND3	7
			ZNF181	7
			ZNF461	7
			ZNRF1	7
			PLEKHA4	8
			CENTD2	8
			TMEM16G	8
			VIM	8
			GGTA1	8
			A_73_100206	8
			LAYN	8
			NPAL3	8
			FOLR2	8
			TPPP3	8
			PRUNE2	8
			A_73_100454	8
			LRRN2	8
			CEP170	8
			ATOX1	8
			A_73_100747	8
			ANXA5	8
			PKN2	8
			DDHD2	8
			GMFB	8
			F13A1	8
			FN1	8
			IFI30	8
			USE1	8
			LRRK2	8
			EDEM2	8
			SLCO2A1	8
			GNAI2	8
			MOSPD3	8
			PLA2G4A	8
			VPS8	8
			WDR31	8
			MTMR11	8
			LOXL1	8
			A_73_101739	8
			SLC35E3	8
			C23H6orf129	8
			MFSD4	8
			DLG4	8
			SS18L1	8
			RNASE6	8
			TTC30B	8
			KIAA1576	8
			ACTA2	8
			KLHL5	8
			ABR	8
			CASP8	8
			TP53BP1	8
			TLOC1	8
			A_73_102628	8
			CMTM6	8
			ATXN10	8
			DDR2	8
			CSTF1	8
			ALG9	8
			VPREB1	8
			KCNAB1	8
			SLK	8
			RP2	8
			A_73_103167	8
			MBD4	8
			A_73_103271	8
			TRPV2	8
			NUCB1	8
			ID2	8
			DYNC2LI1	8
			TMEM51	8
			RAB11FIP2	8
			RAB13	8
			PLXDC1	8
			TRIM6-TRIM34	8
			FUT8	8
			CRIP1	8
			A_73_103870	8
			MXRA8	8
			INPP4B	8
			C1QTNF2	8
			ITSN1	8
			OSBPL8	8
			PABPC4L	8
			SLC2A6	8
[truncated: 3,597 more rows]

## Sheet: k=10, postnatal timepoints
Cluster	Number of Cases in each Cluster		genes	clusters		“extracellular matrix orgnization” GO term from cluster 5		"mitotic nuclear division" GO term from cluster 5 instead of "cell cycle process" GO term		“Angiogenesis" GO term from cluster 5			"regulation of locomotion" GO term from cluster 1		"angiogenesis" GO term from cluster 1
1	230		A_73_100786	1		FMOD - fibromodulin		CDC6 - cell division cycle 6		TIE1 - tyrosine kinase with immunoglobulin-like and egf-like domains 1			IFITM3 - interferon induced transmembrane protein 3		TMEM100 - transmembrane protein 100
2	229		A_73_101707	1		TIMP1 - timp metallopeptidase inhibitor 1		DSN1 - dsn1, mis12 kinetochore complex component		IL18 - interleukin 18 (interferon-gamma-inducing factor)			MMRN2 - multimerin 2		MMRN2 - multimerin 2
3	357		A_73_103870	1		FN1 - fibronectin 1		CDC25A - cell division cycle 25a		FN1 - fibronectin 1			ZP3 - zona pellucida glycoprotein 3 (sperm receptor)		ACVRL1 - activin a receptor type ii-like 1
4	514		A_73_104926	1		ITGA8 - integrin, alpha 8		HAUS8 - haus augmin-like complex, subunit 8		COL18A1 - collagen, type xviii, alpha 1			FLT4 - fms-related tyrosine kinase 4		FLT4 - fms-related tyrosine kinase 4
5	1028		A_73_105138	1		COL18A1 - collagen, type xviii, alpha 1		CDC20 - cell division cycle 20		PTEN - phosphatase and tensin homolog			ACVRL1 - activin a receptor type ii-like 1		CAV1 - caveolin 1, caveolae protein, 22kda
6	476		A_73_106478	1		COL6A6 - collagen, type vi, alpha 6		KLHL42 - kelch-like family member 42		ELK3 - elk3, ets-domain protein (srf accessory protein 2)			IFITM2 - interferon induced transmembrane protein 2		RHOB - ras homolog family member b
7	1443		A_73_106660	1		SPP1 - secreted phosphoprotein 1		BIRC5 - baculoviral iap repeat containing 5		JAG1 - jagged 1			OSBPL8 - oxysterol binding protein-like 8		DAB2IP - dab2 interacting protein
8	460		A_73_107102	1		EFEMP2 - egf containing fibulin-like extracellular matrix protein 2		CCNB2 - cyclin b2		PRKX - protein kinase, x-linked			PODXL - podocalyxin-like		EPAS1 - endothelial pas domain protein 1
9	389		A_73_108259	1		DCN - decorin		CETN2 - centrin, ef-hand protein, 2		NOS3 - nitric oxide synthase 3 (endothelial cell)			DAB2IP - dab2 interacting protein		S1PR1 - sphingosine-1-phosphate receptor 1
10	470		A_73_108497	1		AGRN - agrin		NEK1 - nima-related kinase 1		ETS1 - v-ets avian erythroblastosis virus e26 oncogene homolog 1			ADORA3 - adenosine a3 receptor		PARVA - parvin, alpha
			A_73_109017	1		NCAM1 - neural cell adhesion molecule 1		CDC25B - cell division cycle 25b		FGF18 - fibroblast growth factor 18			RHOA - ras homolog family member a		CDH13 - cadherin 13, h-cadherin (heart)
			A_73_109239	1		ILK - integrin-linked kinase		SKA2 - spindle and kinetochore associated complex subunit 2		PRKD2 - protein kinase d2			ARRDC3 - arrestin domain containing 3		CALCRL - calcitonin receptor-like
			A_73_114186	1		TTR - transthyretin		TTC28 - tetratricopeptide repeat domain 28		NOTCH1 - notch 1			S1PR1 - sphingosine-1-phosphate receptor 1		PTPRB - protein tyrosine phosphatase, receptor type, b
			A_73_115464	1		COLGALT2 - collagen beta(1-o)galactosyltransferase 2		ENSA - endosulfine alpha		EPHA2 - eph receptor a2			ADA - adenosine deaminase
			A_73_117564	1		SH3PXD2B - sh3 and px domains 2b		PBK - pdz binding kinase		MEOX2 - mesenchyme homeobox 2			CDH13 - cadherin 13, h-cadherin (heart)
			A_73_118490	1		MMP15 - matrix metallopeptidase 15 (membrane-inserted)		NCAPG2 - non-smc condensin ii complex, subunit g2		TGFBI - transforming growth factor, beta-induced, 68kda			RET - ret proto-oncogene
			A_73_119311	1		OLFML2B - olfactomedin-like 2b		CDCA3 - cell division cycle associated 3		TGFB2 - transforming growth factor, beta 2			MYO1C - myosin ic
			A_73_120063	1		LOXL2 - lysyl oxidase-like 2		FBXL7 - f-box and leucine-rich repeat protein 7		VEGFC - vascular endothelial growth factor c			RRAS - related ras viral (r-ras) oncogene homolog
			A_73_120584	1		MMP11 - matrix metallopeptidase 11 (stromelysin 3)		SPC24 - spc24, ndc80 kinetochore complex component		TSPAN12 - tetraspanin 12			LMNA - lamin a/c
			ACTL6B	1		GFOD2 - glucose-fructose oxidoreductase domain containing 2		CDCA5 - cell division cycle associated 5		EPHB3 - eph receptor b3			CCL21 - chemokine (c-c motif) ligand 21
			ACVRL1	1		ABI3BP - abi family, member 3 (nesh) binding protein		CENPT - centromere protein t		LOXL2 - lysyl oxidase-like 2			ENG - endoglin
			ADA	1		VCAM1 - vascular cell adhesion molecule 1		ARHGEF2 - rho/rac guanine nucleotide exchange factor (gef) 2		ANXA2 - annexin a2			SELP - selectin p (granule membrane protein 140kda, antigen cd62)
			ADAMTS8	1		ECM2 - extracellular matrix protein 2, female organ and adipocyte specific		TADA3 - transcriptional adaptor 3		SOX18 - sry (sex determining region y)-box 18
			ADAR	1		LEPREL1 - leprecan-like 1		FIGN - fidgetin		VASH1 - vasohibin 1
			ADORA3	1		POSTN - periostin, osteoblast specific factor		REEP4 - receptor accessory protein 4		CCBE1 - collagen and calcium binding egf domains 1
			ALPK2	1		CRTAP - cartilage associated protein		PTTG1 - pituitary tumor-transforming 1		CD34 - cd34 molecule
			ANGEL2	1		LTBP4 - latent transforming growth factor beta binding protein 4		AURKA - aurora kinase a		THY1 - thy-1 cell surface antigen
			ANKMY2	1		ADAMTS2 - adam metallopeptidase with thrombospondin type 1 motif, 2				ANPEP - alanyl (membrane) aminopeptidase
			ANKRD12	1		MFAP5 - microfibrillar associated protein 5				ANGPT2 - angiopoietin 2
			ANKRD40	1		TNC - tenascin c				RASIP1 - ras interacting protein 1
			ARRDC3	1		DDR2 - discoidin domain receptor tyrosine kinase 2
			ASL	1		COL1A1 - collagen, type i, alpha 1
			ATN1	1		COL1A2 - collagen, type i, alpha 2
			ATPBD3	1		HAS3 - hyaluronan synthase 3
			AXL	1		LUM - lumican
			B3GNT3	1		COL3A1 - collagen, type iii, alpha 1
			BET1L	1		ITGA11 - integrin, alpha 11
			C10orf54	1		CASK - calcium/calmodulin-dependent serine protein kinase (maguk family)
			C11H2orf42	1		TNXB - tenascin xb
			C17H22ORF13	1		NF1 - neurofibromin 1
			C19orf10	1		RIC8A - ric8 guanine nucleotide exchange factor a
			C19orf69	1		SFRP2 - secreted frizzled-related protein 2
			C1QTNF8	1		TGFBI - transforming growth factor, beta-induced, 68kda
			C3orf37	1		TGFB2 - transforming growth factor, beta 2
			C7H1orf142	1		TGFB3 - transforming growth factor, beta 3
			CACNG4	1		SERPINH1 - serpin peptidase inhibitor, clade h (heat shock protein 47), member 1, (collagen binding protein 1)
			CALCRL	1		SULF1 - sulfatase 1
			CAV1	1		COL5A2 - collagen, type v, alpha 2
			CAV3	1		SULF2 - sulfatase 2
			CBLN4	1		NDNF - neuron-derived neurotrophic factor
			CCDC85A	1		ANXA2 - annexin a2
			CCDC85A	1		SDC3 - syndecan 3
			CCL21	1		LAMA4 - laminin, alpha 4
			CDC2L5	1		LAMA3 - laminin, alpha 3
			CDGAP	1		ITGA6 - integrin, alpha 6
			CDH13	1		FBLN2 - fibulin 2
			CHRDL2	1
			CLDN5	1
			CMTM6	1
			COQ10B	1
			CTDSPL2	1
			DAB2IP	1
			DBNDD1	1
			DBP	1
			DIO2	1
			DLG4	1
			DOCK5	1
			ECE1	1
			ELTD1	1
			ENG	1
			ENTPD2	1
			EPAS1	1
			ERN1	1
			ESAM	1
			FAM126B	1
			FAM63B	1
			FBXL14	1
			FBXL6	1
			FBXO42	1
			FEM1C	1
			FGL2	1
			FLJ12529	1
			FLT4	1
			FLYWCH1	1
			GAP43	1
			GATA2	1
			GCH1	1
			GNA15	1
			GPR116	1
			GPSM3	1
			GRAMD2	1
			GTPBP2	1
			HELZ	1
			HMCN2	1
			HSD3B7	1
			IFIH1	1
			IFITM2	1
			IFITM3	1
			IFNAR1	1
			IFNGR1	1
			IL20RB	1
			INHA	1
			IQGAP1	1
			ITPKB	1
			ITPRIPL1	1
			JAK3	1
			JARID1C	1
			KCNQ4	1
			KIAA0999	1
			KIAA1543	1
			KIF13B	1
			KLC3	1
			KLHDC7A	1
			KLHDC7B	1
			KLRK1	1
			KREMEN1	1
			KRT81	1
			LAMB2	1
			LLGL2	1
			LMNA	1
			LRRC29	1
			LRRC8C	1
			LRRN2	1
			LTBP3	1
			LYNX1	1
			MASP1	1
			MIDN	1
			MIF	1
			MMRN2	1
			MORC3	1
			MYO1C	1
			MYST3	1
			NARF	1
			NUDT7	1
			NUP98	1
			NUP98	1
			OBSL1	1
			OCLN	1
			OLFM1	1
			OSBPL8	1
			OSTF1	1
			PAK4	1
			PARVA	1
			PDE1A	1
			PELI2	1
			PI16	1
			PIK3C2A	1
			PITPNB	1
			PODXL	1
			POLR2A	1
			POMC	1
			PPARGC1A	1
			PPP1R13L	1
			PSEN1	1
			PSPH	1
			PTPRB	1
			PTPRB	1
			PVRL1	1
			PYGL	1
			PYGL	1
			RABAC1	1
			RBM39	1
			RET	1
			RET	1
			RET	1
			RHBDL1	1
			RHOA	1
			RHOB	1
			RNASE12	1
			RND1	1
			RRAS	1
			S100A5	1
			S1PR1	1
			SDCBP	1
			SELP	1
			SERINC3	1
			SERPING1	1
			SGMS2	1
			SLAMF7	1
			SLC12A7	1
			SLC17A7	1
			SLC22A18	1
			SLC26A10	1
			SLC39A3	1
			SLC44A2	1
			SLC9A3R2	1
			SMARCC2	1
			SNRK	1
			SNX33	1
			SP1	1
			SRL	1
			SS18L1	1
			STIM1	1
			STX5	1
			SYT7	1
			TBC1D5	1
			TBL1X	1
			TET1	1
			TGM2	1
			TJP1	1
			TM4SF1	1
			TMEM100	1
			TMEM129	1
			TMEM189-UBE2V1	1
			TMEM82	1
			TNPO1	1
			TPST2	1
			TRIM21	1
			TRPC4AP	1
			TSPAN13	1
			TTC39A	1
			TUSC1	1
			TXNDC13	1
			UBE2H	1
			UCHL3	1
			USMG5	1
			VIT	1
			VWA2	1
			WDR32	1
			WDR6	1
			WSCD1	1
			WWTR1	1
			ZBTB20	1
			ZBTB20	1
			ZCCHC12	1
			ZFYVE28	1
			ZNF385A	1
			ZNF410	1
			ZNF672	1
			ZP3	1
			A_73_103368	2
			A_73_104987	2
			A_73_105300	2
			A_73_106084	2
			A_73_109566	2
			A_73_109894	2
			A_73_111604	2
			A_73_111972	2
			A_73_112407	2
			A_73_112923	2
			A_73_113235	2
			A_73_115030	2
			A_73_116082	2
			A_73_116123	2
			A_73_116481	2
			A_73_117471	2
			A_73_117836	2
			A_73_117930	2
			A_73_118526	2
			A_73_119909	2
			A_73_120171	2
			A_73_120234	2
			AAAS	2
			ABAT	2
			ABCC5	2
			ACAD11	2
			ACMSD	2
			ACSS2	2
			AGTRAP	2
			ARSK	2
			ASB7	2
			ATP6V0A4	2
			BCAS1	2
			BRF1	2
			BZRP	2
			C10orf59	2
			C11H9orf16	2
			C11orf80	2
			C19orf39	2
			C1orf38	2
			C1orf83	2
			C1QA	2
			C2	2
			C22H3ORF64	2
			C4orf16	2
			C5H12orf23	2
			C9HXorf21	2
			C9orf61	2
			CAPG	2
			CAPN2	2
			CAPNS1	2
			CBR3	2
			CCDC101	2
			CCDC32	2
			CCL22	2
			CD14	2
			CD46	2
			CD9	2
			CIDEA	2
			CIDEC	2
			CLN6	2
			CLU	2
			COL6A2	2
			CPT2	2
			CSK	2
			CTSA	2
			CXCR7	2
			CYHR1	2
			CYP8B1	2
			DBI	2
			DDX6	2
			DMPK	2
			DNAJC12	2
			DNASE1L3	2
			DNASE1L3	2
			ECD	2
			ECHDC1	2
			ECM1	2
			EEA1	2
			EML2	2
			EPDR1	2
			ERAF	2
			ERCC2	2
			FBXL15	2
			FBXO11	2
			FCER1G	2
			FDFT1	2
			FGF20	2
			FLJ11151	2
			FLJ41603	2
			FRK	2
			G0S2	2
			GLRXL	2
			GLTPD1	2
			GLTPD1	2
			GNG12	2
			GPER	2
			GPT2	2
			GPX1	2
			GSTZ1	2
			HIST1H3D	2
			IL1RAPL2	2
			INO80E	2
			INVS	2
			ITGA2	2
			ITGA2B	2
			KCNB1	2
			KCNB1	2
			KCNB1	2
			KCNK7	2
			KCTD15	2
			KIAA0152	2
			KIAA1826	2
			KLHDC1	2
			KLK7	2
			LANCL1	2
			LGALS3BP	2
			LHX6	2
			LIMK1	2
			LRFN2	2
			LYPLAL1	2
			MAP1A	2
			MAP3K5	2
			MCOLN2	2
			METTL4	2
			METTL8	2
			MGC128106	2
			MGC152585	2
			MGMT	2
			MIPOL1	2
			MIZF	2
			MYH7B	2
			MYO3A	2
			NCKAP1L	2
			NCOA5	2
			NCR3	2
			NKAIN1	2
			NLRC3	2
			NMNAT2	2
			NXN	2
			OBFC1	2
			ORC2L	2
			OSBPL2	2
			PBXIP1	2
			PEX3	2
			PGR	2
			PHLDA3	2
			PHYHD1	2
			PLA2R1	2
			PLIN	2
			PMEPA1	2
			PODXL	2
			PPEF1	2
			PQLC3	2
			PRKCDBP	2
			PRKCZ	2
			PSD4	2
			PTER	2
			PTGER3	2
			PTPLAD2	2
			PTS	2
			RAB17	2
			RAB31	2
			RAB7L1	2
			RAI14	2
			RALBP1	2
			RALGPS1	2
			RASGRP1	2
			RCAN2	2
			RHOG	2
			RIBC1	2
			RIPK3	2
			RPS6KA1	2
			S100A2	2
			S100A4	2
			SAMD12	2
			SBK1	2
			SFN	2
			SGPP1	2
			SHKBP1	2
			SKAP1	2
			SKAP2	2
			SLC25A35	2
			SLC40A1	2
			SLC4A4	2
			SMYD3	2
			SNORA21	2
			SNX17	2
			SNX24	2
			SOAT1	2
			SP-A	2
			STON1	2
			STX10	2
			SUPT16H	2
			SYCP1	2
			SYT14	2
			TBC1D7	2
			TBKBP1	2
			TCTA	2
			TEDDM1	2
			THRSP	2
			THTPA	2
			TICAM1	2
			TIMM17B	2
			TLR3	2
			TM4SF5	2
			TM7SF3	2
			TMEM176B	2
			TNFAIP8L2	2
			TPPP3	2
			TRAK2	2
			TRIM8	2
			TRPM3	2
			TSHR	2
			TSHZ1	2
			TTC12	2
			TXNDC13	2
			TXNL1	2
			TXNL4A	2
			USP35	2
			UTS2	2
			VMAC	2
			VSTM1	2
			WDFY3	2
			WDR13	2
			WISP2	2
			ZBTB47	2
			ZFPL1	2
			ZMYND15	2
			A_73_100097	3
			A_73_100985	3
			A_73_101177	3
			A_73_101248	3
			A_73_101661	3
			A_73_101819	3
			A_73_102032	3
			A_73_102046	3
			A_73_102062	3
			A_73_102595	3
			A_73_103809	3
			A_73_104252	3
			A_73_104254	3
			A_73_104898	3
			A_73_105326	3
			A_73_105675	3
			A_73_106027	3
			A_73_106145	3
			A_73_106901	3
			A_73_107004	3
			A_73_107581	3
			A_73_108173	3
			A_73_108522	3
			A_73_109877	3
			A_73_109923	3
			A_73_110707	3
			A_73_110856	3
			A_73_111426	3
			A_73_111596	3
			A_73_111632	3
			A_73_112155	3
			A_73_113540	3
			A_73_114115	3
			A_73_114512	3
			A_73_115066	3
			A_73_115077	3
			A_73_115209	3
			A_73_116074	3
			A_73_116439	3
			A_73_117161	3
			A_73_118486	3
			A_73_118534	3
			A_73_118715	3
			A_73_119555	3
			A_73_121442	3
			ABCC4	3
			ABCC9	3
			ABCC9	3
			ABI3	3
			ACAD10	3
			ACAD8	3
			ACBD4	3
			ACBD5	3
			ACP6	3
			ACVR1B	3
			ADSSL1	3
			AIFM2	3
			ALDH5A1	3
			AMIGO1	3
			ANKH	3
			ANKRD16	3
			ANKRD6	3
			ANXA6	3
			APOA4	3
			APOOL	3
			AQP4	3
			ARL1	3
			ARL2	3
			ARPP-19	3
			ASB1	3
			ASB10	3
			ATP5S	3
			ATPAF1	3
			BAG5	3
			BCL2A1	3
			BHLHB2	3
			BHLHB2	3
			BOLA-DMB	3
			BOLA-DQA1	3
			BOLA-DRA	3
			BoLA-DRB3	3
			BTBD10	3
			BTBD9	3
			BTBD9	3
			BTC	3
			C10H15orf41	3
			C11H9ORF142	3
			C1H21ORF51	3
			C1QTNF1	3
			C1R	3
			C21H14ORF129	3
			C27H8orf4	3
			C28H10orf104	3
			C28H1orf57	3
			C3orf59	3
			C7orf30	3
			CA3	3
			CACNB1	3
			CAMK2G	3
			CAPZB	3
			CBARA1	3
			CCL24	3
			CCL4	3
			CD200R2	3
			CD3E	3
			CD74	3
			CDKN2C	3
			CLASP2	3
			CLN3	3
			CMBL	3
			COX4I2	3
			CRY2	3
			CSAD	3
			CTNNA3	3
			CXCR6	3
			DARS2	3
			DCLK3	3
			DHRS1	3
			DICER1	3
			DIRC2	3
			DMBT1	3
			DNASE1L1	3
			DPP8	3
			DPP8	3
			DPY19L4	3
			DPYD	3
			DRAP1	3
			DST	3
			DUSP19	3
			DUSP22	3
			EFCAB2	3
			EHHADH	3
			EIF2C1	3
			ENSA	3
			EPAS1	3
			EZH1	3
			FAM174A	3
			FAM54B	3
			FAM76A	3
			FAR1	3
			FASTK	3
			FILIP1	3
			FILIP1L	3
			FLJ10803	3
			FLJ14154	3
			FLJ41603	3
			FOXJ3	3
			FOXN3	3
			FOXN3	3
			FOXO4	3
			FOXRED1	3
			FRS2	3
			FRZB	3
			FSD1L	3
			FXYD1	3
			GABARAPL2	3
			GAMT	3
			GDA	3
			GDAP1	3
			GIMAP6	3
			GORASP1	3
			GPR175	3
			GRB10	3
			GYPC	3
			HCFC1R1	3
			HDAC9	3
			HPCAL1	3
			HRC	3
			IFI35	3
			IGIP	3
			IL17RB	3
			IL6ST	3
			IMMP2L	3
			IPP	3
			JAK2	3
			KAT2B	3
			KBTBD4	3
			KCTD9	3
			KHK	3
			KIAA0040	3
			KIAA0355	3
			KIAA1467	3
			KIF21A	3
			KIF22	3
			KLF2	3
			KREMEN1	3
			LGALS3	3
			LGALS9	3
			LGMN	3
			LGR4	3
			LMBR1L	3
			LRP11	3
			LRRC20	3
			LYNX1	3
			LYRM4	3
			LYSMD1	3
			LYSMD2	3
			MAP4	3
			MAP4K3	3
			MAP7D1	3
			MAPK3	3
			MAPRE2	3
			MED29	3
			MEF2D	3
			MET	3
			MFAP3L	3
			MFSD11	3
			MGAT4A	3
			MGC127399	3
			MOSC2	3
			MRPL49	3
			MRPS28	3
			MYBPC1	3
			MYLK3	3
			MYO1D	3
			MYO1E	3
			MYO7B	3
			MYOC	3
			MYOZ3	3
			N4BP1	3
			NAGLU	3
			NAPRT1	3
			NCK2	3
			NEK7	3
			NFAT5	3
			NMNAT2	3
			NOX5	3
			NUCKS1	3
			NUDT3	3
			ORMDL3	3
			OSBPL1A	3
			OSBPL2	3
			OXSR1	3
			PAFAH1B2	3
			PAK1	3
			PAK1	3
			PAK6	3
			PAQR6	3
			PARN	3
			PCCA	3
			PCGF1	3
			PCGF5	3
			PDE4B	3
			PDLIM1	3
			PGPEP1	3
			PGRMC2	3
			PIK3CB	3
			PKIA	3
			PLCL1	3
			PLEKHA1	3
			PLS1	3
			PODN	3
			POU6F1	3
			PPP1R14C	3
			PPP1R3A	3
			PPP1R3D	3
			PPP1R3F	3
			PPP2R4	3
			PPP3CA	3
			PPP4R2	3
			PRDX2	3
			PRDX5	3
			PRNPIP	3
			PSMB9	3
			PSMF1	3
			PTGER4	3
			PTK2B	3
			PTPN14	3
			PYGO1	3
			RAB3A	3
			RAB3A	3
			RABL3	3
			RAC1	3
			RCOR3	3
			RCSD1	3
			REEP1	3
			RFC2	3
			RGS3	3
			RNF122	3
			RPS6KA2	3
			RRAGD	3
			RTN4	3
			RUSC2	3
			S100A1	3
			S100A14	3
			S100A16	3
			SAMD11	3
			SAMD8	3
			SASH3	3
			SCHIP1	3
			SCNM1	3
			SEC22C	3
			SELPLG	3
			SEMA3C	3
			SEMA3C	3
			SEMA6C	3
			SERPINB6	3
			SGCA	3
			SGCD	3
			SGCD	3
			SGCD	3
			SHARPIN	3
			SHBG	3
			SHISA2	3
			SIAT10	3
			SLC27A1	3
			SMPDL3B	3
			SMYD1	3
			SNX11	3
			SOS2	3
			SOS2	3
			SPATA20	3
			SPP2	3
			SRPK3	3
			STBD1	3
			STK40	3
			STX4	3
			SYPL1	3
			SYPL1	3
			SYTL3	3
			TAPBP	3
			TBCE	3
			TCEA3	3
			TCF15	3
			TEAD1	3
			THRA	3
			TLK2	3
			TLR4	3
			TM6SF1	3
			TMEM134	3
			TMLHE	3
			TOR1AIP1	3
			TRAFD1	3
			TREX2	3
			TRIP12	3
			TXK	3
			TXNDC14	3
			UBD	3
			UBR7	3
			USP21	3
			USP22	3
			USP9Y	3
			UTF1	3
			UVRAG	3
			VAMP5	3
			VAMP8	3
			VGLL2	3
			VPS36	3
			WDR47	3
			WDR92	3
			ZBED1	3
			ZBTB20	3
			ZFAND3	3
			ZNF165	3
			ZNF181	3
			ZNF461	3
			ZNRF1	3
			A_73_100143	4
			A_73_100151	4
			A_73_100848	4
			A_73_101794	4
			A_73_102004	4
			A_73_102167	4
			A_73_102225	4
			A_73_102428	4
			A_73_102790	4
			A_73_103613	4
			A_73_104658	4
			A_73_104871	4
			A_73_105047	4
			A_73_105373	4
			A_73_105637	4
			A_73_105821	4
			A_73_105830	4
			A_73_106153	4
			A_73_107620	4
			A_73_107987	4
			A_73_108048	4
			A_73_108069	4
			A_73_108118	4
			A_73_108813	4
			A_73_109903	4
			A_73_110121	4
			A_73_110309	4
			A_73_110395	4
			A_73_110591	4
			A_73_110641	4
			A_73_110819	4
			A_73_111121	4
			A_73_111212	4
			A_73_111316	4
			A_73_113240	4
			A_73_113596	4
			A_73_113786	4
			A_73_113829	4
			A_73_114083	4
			A_73_114201	4
			A_73_114905	4
			A_73_115361	4
			A_73_116479	4
			A_73_116539	4
			A_73_117236	4
			A_73_117474	4
			A_73_117544	4
			A_73_117600	4
			A_73_117696	4
			A_73_118177	4
			A_73_118465	4
			A_73_118769	4
			A_73_119024	4
			A_73_119919	4
			A_73_119995	4
			A_73_120457	4
			A_73_120629	4
			A_73_120787	4
			A_73_121316	4
			ABCA9	4
			ABHD11	4
			ADAMTS16	4
			ADAMTS17	4
			ADAMTSL4	4
			ADM	4
			ADPRHL1	4
			ADRA2B	4
			ADRBK2	4
			AGK	4
			AGTR1	4
			ALDH1A2	4
			ALG12	4
			AMPD2	4
			AOF2	4
			AP1GBP1	4
			APBA3	4
			APOA2	4
			APOA5	4
			ARHGAP23	4
			ARIH1	4
			ARMC5	4
			ARS2	4
			ASB13	4
			ATF7	4
			ATHL1	4
			ATP8B1	4
			AZU1	4
			B4GALT5	4
			BAHD1	4
			BARD1	4
			BCAS1	4
			BCL9	4
			BDNF	4
			BHLHB8	4
			BICC1	4
			BMP7	4
			BRUNOL5	4
			C10orf30	4
			C10orf65	4
			C11orf57	4
			C11orf60	4
			C16orf84	4
			C17H12orf43	4
			C18H19orf61	4
			C19H17orf61	4
			C1orf89	4
			C1orf92	4
			C6orf151	4
			C6orf89	4
			C8orf42	4
			C9orf5	4
			CAMP	4
			CARD14	4
			CATHL2	4
			CATHL4	4
			CATHL6	4
			CAV2	4
			CBFA2T3	4
			CCDC13	4
			CCDC71	4
			CCND3	4
			CD300LG	4
			CD320	4
			CD79A	4
			CDC42EP1	4
			CDC42EP4	4
			CDH19	4
			CDK2	4
			CDYL2	4
			CEACAM20	4
			CELSR3	4
			CENTG2	4
			CEP135	4
			CHI3L2	4
			CHKA	4
			CHST6	4
			CITED4	4
			CLDN7	4
			CLEC3B	4
			CLTA	4
			CNN1	4
			CNOT6L	4
			CNOT6L	4
			CNTNAP5	4
			CNTROB	4
			COL4A2	4
			CORO1C	4
			COX6B2	4
			COX7A2L	4
			CREBL1	4
			CREG2	4
			CRHBP	4
			CRY1	4
			CSNK2A2	4
			CYB561	4
			DCHS2	4
			DDB1	4
			DEGS1	4
			DHDDS	4
			DHX15	4
			DHX15	4
			DHX34	4
			DMAP1	4
			DMBX1	4
			DMD	4
			DNMT3L	4
			DSCAM	4
			DYRK1B	4
			DYRK2	4
			EBF4	4
			EFNB2	4
			EGFL7	4
			ELFN2	4
			ELK4	4
			EPB49	4
			EPHX1	4
			EPS8	4
			EPS8L2	4
			ESPN	4
			ETNK1	4
			EXOC2	4
			EXOC3L2	4
			EXTL3	4
			EZR	4
			F2RL2	4
			FAAH	4
			FAM181B	4
			FAM20B	4
			FAM20C	4
			FBF1	4
			FBXL19	4
			FER1L4	4
			FHL2	4
			FOSB	4
			FOXC1	4
			FOXD3	4
			FOXF2	4
			FRAS1	4
			FRAS1	4
			FSCB	4
			FST	4
			FSTL3	4
			FZD10	4
			FZD9	4
			GABPAP	4
			GABRE	4
			GABRQ	4
			GALNTL4	4
			GAST	4
			GGCX	4
			GIGYF1	4
			GLS	4
			GMPPB	4
			GNB2	4
			GOLM1	4
			GPC5	4
			GPR35	4
			GRASP	4
			GRID1	4
			GUCY1A3	4
			HDAC10	4
			HDAC9	4
			HEXA	4
			HIATL1	4
			HIPK1	4
			HIST1H3B	4
			HNRNPA1	4
			HPCAL1	4
			HS3ST3B1	4
			HSPC105	4
			HTF9C	4
			HUNK	4
			ICAM3	4
			ICK	4
			IFT57	4
			IGBP1	4
			IGF2	4
			IHPK1	4
			IL22RA1	4
			INHBB	4
			IRF3	4
			ITGA7	4
			ITPK1	4
			JAG2	4
			JDP2	4
			JMJD4	4
			KANK3	4
			KCNH3	4
			KCNJ5	4
			KCNK3	4
			KCNMB4	4
			KDELR1	4
			KIAA0195	4
			KIAA1958	4
			KLF6	4
			KLHDC6	4
			KLHL22	4
			KLK4	4
			KRT75	4
			KSR2	4
			KTN1	4
			LAMB2	4
			LANCL3	4
			LDLRAD3	4
			LITAF	4
			LMAN2	4
			LOX	4
			LPGAT1	4
			LPHN1	4
			LPP	4
			LRCH4	4
			LRRC26	4
			LRRK1	4
			LRRTM1	4
			LSP1	4
			LTBR	4
			LUZP1	4
			MACF1	4
			MAN1C1	4
			MAP3K14	4
			MAP3K6	4
			MED28	4
			MED9	4
			MEX3D	4
			MGC159930	4
			MGC45800	4
			MLLT1	4
			MLLT4	4
			MMP25	4
			MRAS	4
			MUPCDH	4
			MYLK	4
			MYO1A	4
			MYOHD1	4
			NAV2	4
			NBEAL2	4
			NCALD	4
			NCF1	4
			NDE1	4
			NECAB2	4
			NET1	4
			NEU4	4
			NEUROG1	4
			NFKBIL2	4
			NIPBL	4
			NIPBL	4
			NLRP5	4
			NOPE	4
			NOTCH4	4
			NRF1	4
			NSDHL	4
			NTF3	4
			NUP214	4
			NYX	4
			OAZ3	4
			OCLN	4
			OMD	4
			OPRS1	4
			OTOG	4
			OXSR1	4
			OXTR	4
			P2RY5	4
			PCDH1	4
			PCDH17	4
			PCNT	4
			PCTK1	4
			PDE7B	4
			PDK1	4
			PFAS	4
			PFKL	4
			PGA5	4
			PHACTR2	4
			PHF16	4
			PHF21B	4
			PHKA2	4
			PHLDB3	4
			PI15	4
			PID1	4
			PITPNC1	4
			PITPNC1	4
			PLA1A	4
			PLA2G12B	4
			PLCB4	4
			PMEPA1	4
			PNKD	4
			POFUT1	4
			POGZ	4
			POLDIP3	4
			POLR3B	4
			POMT1	4
			POU2F3	4
			PPAP2B	4
			PPFIA1	4
			PPM1M	4
			PPP1R7	4
			PPP4C	4
			PRAMEF12	4
			PRDM15	4
			PRDM16	4
			PRHOXNB	4
			PRKCH	4
			PRKD1	4
			PRPF38B	4
			PRPSAP2	4
			PRRX1	4
			PRSSL1	4
			PTBP1	4
			PTBP1	4
			PTCD1	4
			PTGIS	4
			PTPRS	4
			PTPRT	4
			PTRF	4
			PTRH1	4
			PUF60	4
			PVRL2	4
			PWWP2B	4
			PXDN	4
			PYY	4
			QSOX2	4
			RAB15	4
			RAB40B	4
			RAB43	4
			RAD9A	4
			RALY	4
			RALYL	4
			RASAL2	4
			RBM12B	4
			RBMS2	4
			RCAN1	4
			RELA	4
			RFTN1	4
			RGL2	4
			RHOT2	4
			RIN3	4
			RIOK1	4
			RIPK1	4
			RNF20	4
			RNF41	4
			Rpl3	4
			RPS6KL1	4
			RTEL	4
			RTN4	4
			RTN4R	4
			RXFP2	4
			RYBP	4
			SACS	4
			SCAND3	4
			SCGB1C1	4
			SCNN1D	4
			SCUBE1	4
			SEC14L1	4
			SENP1	4
			Sep-01	4
			SERINC3	4
			SERPINA3	4
			SERPINE2	4
			SERTAD3	4
			SETD1B	4
			SF3A1	4
			SFRS12	4
			SFTPD	4
			SGPL1	4
			SH3GL1	4
			SHB	4
			SHC1	4
			SIX5	4
			SLC12A9	4
			SLC15A4	4
			SLC16A13	4
			SLC25A22	4
			SLC25A6	4
			SLC35A2	4
			SLC44A4	4
			SLC47A1	4
			SLC4A7	4
			SLC5A3	4
			SLC6A9	4
			SLC7A7	4
			SLITRK2	4
			SMAD6	4
			SNORA41	4
			SP140	4
			SPDYC	4
			SPINT1	4
			SPINT2	4
			SRRD	4
			SSPO	4
			ST6GALNAC2	4
			STARD7	4
			STK19	4
			STOM	4
			SURF4	4
			SYDE1	4
			TBC1D22A	4
			TBC1D25	4
			TBC1D9B	4
			TCHP	4
			TCOF1	4
			TCP11	4
			TEAD3	4
			TEKT4	4
			TENC1	4
			TEPP	4
			TGFB1I1	4
			TGIF1	4
			TGIF1	4
			TLE2	4
			TLK2	4
			TMEM200A	4
			TMEM39A	4
			TMEM92	4
			TNIK	4
			TNK1	4
			TNPO2	4
			TNS3	4
			TOMM40L	4
			TRA1	4
			TRAF4	4
			TREM2	4
			TRIM65	4
			TSGA14	4
			TSPAN10	4
			TSPAN14	4
			TSPYL2	4
			TSPYL5	4
			TTLL5	4
			TXNRD3	4
			UBE2I	4
			UBE4B	4
			UBR1	4
			UPF0432	4
			USP3	4
			USP7	4
			VAV3	4
			VPS37D	4
			WDR33	4
			WDR91	4
			WNT11	4
			WNT8B	4
			WWC2	4
			ZBTB4	4
			ZDHHC13	4
			ZDHHC24	4
			ZNF197	4
			ZNF467	4
			ZNF496	4
			ZNF581	4
			ZNF592	4
			ZNF592	4
			ZNF653	4
			ZNF768	4
			ZNF783	4
			ZYX	4
			A_73_100407	5
			A_73_100504	5
			A_73_100696	5
			A_73_100919	5
			A_73_101111	5
			A_73_101201	5
			A_73_101440	5
			A_73_102213	5
			A_73_102347	5
			A_73_102388	5
			A_73_102628	5
			A_73_103523	5
			A_73_103580	5
			A_73_103806	5
			A_73_103926	5
			A_73_105258	5
			A_73_105489	5
			A_73_105525	5
			A_73_105581	5
			A_73_105630	5
			A_73_105826	5
			A_73_106081	5
			A_73_106180	5
			A_73_106183	5
			A_73_106202	5
			A_73_106297	5
			A_73_106627	5
			A_73_106737	5
			A_73_106870	5
			A_73_107396	5
			A_73_107399	5
			A_73_107776	5
			A_73_107788	5
			A_73_107807	5
			A_73_108031	5
			A_73_108332	5
			A_73_108541	5
			A_73_109047	5
			A_73_109794	5
			A_73_109829	5
			A_73_110370	5
			A_73_110381	5
			A_73_110467	5
			A_73_110502	5
			A_73_110808	5
			A_73_111150	5
			A_73_111171	5
			A_73_111957	5
			A_73_112161	5
			A_73_112328	5
			A_73_112726	5
			A_73_112778	5
			A_73_113518	5
			A_73_113519	5
			A_73_113642	5
			A_73_113783	5
			A_73_113876	5
			A_73_113882	5
			A_73_113885	5
			A_73_113928	5
			A_73_114350	5
			A_73_114665	5
			A_73_114800	5
			A_73_114812	5
			A_73_115124	5
			A_73_115534	5
			A_73_115538	5
			A_73_115755	5
			A_73_115814	5
			A_73_116020	5
			A_73_116130	5
			A_73_116422	5
			A_73_116434	5
			A_73_116542	5
			A_73_116942	5
			A_73_117003	5
			A_73_117182	5
			A_73_117669	5
			A_73_117817	5
			A_73_118074	5
			A_73_118345	5
			A_73_118921	5
			A_73_118998	5
			A_73_119341	5
			A_73_119492	5
			A_73_119650	5
			A_73_119717	5
			A_73_120307	5
			A_73_120329	5
			SOX8	5
			A_73_120430	5
			A_73_120581	5
			A_73_121077	5
			AAK1	5
			ABI3BP	5
			ABLIM3	5
			ABTB1	5
			ACP6	5
			ACPL2	5
			ACRBP	5
			ACTB	5
			ACTG1	5
			ADAM12	5
			ADAMTS15	5
			ADAMTS2	5
			ADCY5	5
			ADCY5	5
			ADRA1D	5
			AEBP1	5
			AFMID	5
			AGPAT4	5
			AGRN	5
			AHR	5
			AJAP1	5
			AKIP1	5
			ALDH3B1	5
			ALG9	5
			ALG9	5
			AMPH	5
			ANGPT2	5
			ANGPTL1	5
			ANK2	5
			ANK2	5
			ANKRD13D	5
			ANKRD29	5
			ANKS3	5
			ANPEP	5
			ANTXR1	5
			ANTXR1	5
			ANTXR2	5
			ANXA2	5
			ANXA5	5
			ANXA6	5
			AOC3	5
			AP3B1	5
			AP3S1	5
			AP3S2	5
			APBB1IP	5
			APEX2	5
			APLN	5
			APPBP2	5
			ARF6	5
			ARHGAP25	5
			ARHGAP27	5
			ARHGAP28	5
			ARHGAP28	5
			ARHGAP4	5
			ARHGEF15	5
			ARHGEF2	5
			ARL15	5
			ARMC4	5
			ARMCX1	5
			ARPC4	5
			ARRB1	5
			ARRB2	5
			ASPN	5
			ATP11B	5
			ATP11B	5
			ATP13A2	5
			ATP1B2	5
			ATP2B4	5
			ATP6V1G2	5
			AURKA	5
			AXL	5
			B3GNT2	5
			B3GNT9	5
			B4GALT2	5
			B4GALT3	5
			B4GALT4	5
			B4GALT4	5
			BACE2	5
			BAI2	5
			BASP1	5
			BBS7	5
			BCHE	5
			BCL10	5
			BIRC5	5
			BSP30B	5
			BSP30B	5
			BZRAP1	5
			C10orf107	5
			C11orf41	5
			C12orf35	5
			C13H20ORF12	5
			C15orf62	5
			C17orf85	5
			C19orf12	5
			C1orf133	5
			C1orf198	5
			C1orf54	5
			C1QTNF3	5
			C20orf112	5
			C20orf117	5
			C23H6orf129	5
			C26H10orf33	5
			C2CD2	5
			C4orf31	5
			C6orf170	5
			C9orf89	5
			CACNB2	5
			CACNB3	5
			CADM2	5
			CADM4	5
			CADPS2	5
			CALCR	5
			CALHM2	5
			CAMTA1	5
			CAMTA1	5
			CAP1	5
			CAPS	5
			CARHSP1	5
			CASK	5
			CASP6	5
			CASQ2	5
			CBX6	5
			CBX6	5
			CBX6	5
			CBY1	5
			CBY1	5
			CCBE1	5
			CCBE1	5
			CCDC102A	5
			CCDC50	5
			CCDC64B	5
			CCDC82	5
			CCDC85B	5
			CCNB1	5
			CCNB2	5
			CD109	5
			CD200	5
			CD34	5
			CD40	5
			CD93	5
			CDC14B	5
			CDC14B	5
			CDC20	5
			CDC25A	5
			CDC25B	5
			CDC42BPG	5
			CDC6	5
			CDCA3	5
			CDCA5	5
			CDH5	5
			CDH6	5
			CDKL5	5
			CDKN1C	5
			CENPT	5
			CENTB1	5
			CENTB2	5
			CENTB5	5
			CEP192	5
			CEP78	5
			CETN2	5
			CFL1	5
			CGN	5
			CHODL	5
			CHST2	5
			CHST2	5
			CHSY3	5
			CHTF18	5
			CILP2	5
			CKAP2	5
			CKS1B	5
			CKS2	5
			CLDN12	5
			CLEC11A	5
			CLEC14A	5
			CLEC7A	5
			CLIC1	5
			CLIP2	5
			CLIP3	5
			CLSTN2	5
			CMTM3	5
			CMTM7	5
			CMTM8	5
			CNN2	5
			CNN3	5
			CNP	5
			CNPY4	5
			CNTNAP1	5
			CNTNAP2	5
			COBLL1	5
			COL18A1	5
			COL1A1	5
			COL1A2	5
			COL3A1	5
			COL5A2	5
			COL6A6	5
			COLEC12	5
			CORO2B	5
			CPD	5
			CPNE2	5
			CPNE4	5
			CRABP1	5
			CRABP2	5
			CREB3L2	5
			CRIP2	5
			CRTAP	5
			CSRP1	5
			CTHRC1	5
			CTNNA1	5
			CTNNB1	5
			CUBN	5
			CUL7	5
			CXCR4	5
			CYBA	5
			CYFIP2	5
			CYFIP2	5
			CYP51	5
			DAAM2	5
			DACT1	5
			DACT3	5
			DAK	5
			DAP	5
			DBF4	5
			DBN1	5
			DBX2	5
			DCBLD2	5
			DCN	5
			DCX	5
			DDAH2	5
			DDEF2	5
			DDEFL1	5
			DDR2	5
			DENND2C	5
			DFFA	5
			DGKI	5
			DHCR24	5
			DHFR	5
			DIAPH3	5
			DKFZP586H2123	5
			DLGAP5	5
			DLK1	5
			DNAJC9	5
			DNAL1	5
			DNASE2	5
			DOCK8	5
			DPY19L1	5
			DSC2	5
			DSE	5
			DSN1	5
			DTNB	5
			DTX3	5
			DUSP6	5
			EBF2	5
			ECM2	5
			ECRG4	5
			EDA	5
			EDNRA	5
			EFEMP2	5
			EFHC1	5
			EFNA2	5
			EHD3	5
			EIF2C3	5
			ELK3	5
			ELMO1	5
			EMP3	5
			ENC1	5
			ENSA	5
			EPB41L1	5
			EPB41L4A	5
			EPHA2	5
			EPHA4	5
			EPHB3	5
			ERAS	5
			ERG	5
			ESCO2	5
			ETNK2	5
			ETS1	5
			EVL	5
			EXOC4	5
			EXT1	5
			F2R	5
			FABP7	5
			FADS2	5
			FAIM	5
			FAM102A	5
			FAM114A1	5
			FAM114A1	5
			FAM129A	5
			FAM129B	5
			FAM13B1	5
			FAM163A	5
			FAM33A	5
			FAM43A	5
			FAM46A	5
			FAM46A	5
			FAM84B	5
			FAM89A	5
			FANCC	5
			FAR2	5
			FAR2	5
			FARP1	5
			FARP2	5
			FBLN2	5
			FBXL22	5
			FBXL7	5
			FCHSD2	5
			FER	5
			FER1L3	5
			FES	5
			FGD1	5
			FGF12	5
			FGF16	5
			FGF18	5
			FHIT	5
			FIGN	5
			FIGNL1	5
			FKBP10	5
			FKBP14	5
			FLI1	5
			FLI1	5
			FLJ35773	5
			FLJ42709	5
			FLNA	5
			FMNL3	5
			FMNL3	5
			FMOD	5
			FN1	5
			FNDC1	5
			FNDC4	5
			FNDC5	5
			FOXM1	5
			FRMD3	5
			FRMD6	5
			FSCN1	5
			FTO	5
			FUT1	5
			FUT4	5
			FUT4	5
			FXYD6	5
			FZD1	5
			FZD2	5
			G6PC3	5
			GABRA3	5
			GABRD	5
			GAL3ST4	5
			GALNTL4	5
			GALT	5
			GAS7	5
			GCHFR	5
			GCK	5
			GDPD1	5
			GDPD5	5
			GEFT	5
			GFOD2	5
			GFPT1	5
			GGCX	5
			GGH	5
			GJA1	5
			GK5	5
			GK5	5
			GLG1	5
			GLG1	5
			GLIS2	5
			GLT25D2	5
			GLT8D4	5
			GM2A	5
			GMNN	5
			GNAI2	5
			GNB1	5
			GNB4	5
			GNG11	5
			GNG2	5
			GOLIM4	5
			GPRC5B	5
			GPSM2	5
			GRAP	5
			GRIK3	5
			GRK5	5
			GRK6	5
			H6C4ORF31	5
			HACE1	5
			HAS3	5
			HCN1	5
			HES2	5
			HEYL	5
			HK1	5
			HLTF	5
			HMGCS1	5
			HNMT	5
			HNT	5
			HOMEZ	5
			HOPX	5
			HP1BP3	5
			HPS5	5
			HS2ST1	5
			HSDL1	5
			HVCN1	5
			ID3	5
			IDUA	5
			IER5L	5
			IFIT5	5
			IFT122	5
			IFT20	5
			IGFALS	5
			IGFBP4	5
			IKIP	5
			IL13RA1	5
			IL17RD	5
			IL18	5
			IL18BP	5
			IL1R1	5
			ILK	5
			INHBA	5
			IQGAP2	5
			IQSEC2	5
			IRAK1BP1	5
			IRAK3	5
			ISYNA1	5
			ITGA11	5
			ITGA6	5
			ITGA6	5
			ITGA8	5
			ITGB1BP2	5
			ITGBL1	5
			ITIH5	5
			ITIH5	5
			JAG1	5
			JAZF1	5
			JPH4	5
			KANK4	5
			KATNB1	5
			KCNA3	5
			KCNAB1	5
			KCNAB2	5
			KCND1	5
			KCNIP1	5
			KCNK2	5
			KCNK6	5
			KDSR	5
			KIAA0644	5
			KIAA1024	5
			KIAA1462	5
			KIAA1576	5
			KIAA1949	5
			KIF20A	5
			KIF21B	5
			KIF26A	5
			KIF5C	5
			KIFC1	5
			KIFC3	5
			KIRREL	5
			KLF7	5
			KLHDC5	5
			KLHL5	5
			KLHL5	5
			KPNA2	5
			KPNA5	5
			KRT24	5
			KRT79	5
			KSR1	5
			LAMA3	5
			LAMA4	5
			LASP1	5
			LAX1	5
			LAYN	5
			LDB2	5
			LEPREL1	5
			LHFP	5
			LHX6	5
			LIG1	5
			LIMA1	5
			LIX1	5
			LLGL1	5
			LMX1A	5
			LNP1	5
			LOXL2	5
			LPAR1	5
			LPCAT4	5
			LPHN2	5
			LPHN3	5
			LRP1	5
			LRRC17	5
			LRRC25	5
			LRRC42	5
			LRRK1	5
			LRRN1	5
			LRRN3	5
			LTBP4	5
			LUM	5
			LXN	5
			LYN	5
			LYN	5
			MAGED2	5
			MANSC1	5
			MAP1B	5
			MAP3K13	5
			MAPK7	5
			MAPK8IP1	5
			MARCKS	5
			MARCKSL1	5
			MARVELD2	5
			MAST3	5
			MATK	5
			MBOAT1	5
			MCM4	5
			MDFIC	5
			MEGF10	5
			MEGF10	5
			MEOX2	5
			METRNL	5
			METTL9	5
			MFAP5	5
			MFHAS1	5
			MFSD4	5
			MGAT5	5
			MGAT5	5
			MGAT5	5
			MGC148336	5
			MGC152033	5
			MGC16169	5
			MICAL1	5
			MID2	5
			MMP11	5
			MMP15	5
			MND1	5
			MOBKL2C	5
			MOSC1	5
			MOV10	5
			MPHOSPH9	5
			MPPED2	5
			MRC2	5
			MRPL50	5
			MSN	5
			MTMR11	5
			MTMR12	5
			MXD3	5
			MXRA5	5
			MYCN	5
			MYL6	5
			MYO1B	5
			NAALAD2	5
			NAALADL2	5
			NAB1	5
			NAGK	5
			NAV1	5
			NAV3	5
			NBEA	5
			NCAM1	5
			NCAM1	5
			NCAPG2	5
			NCK1	5
			NCOA1	5
			NDN	5
			NDUFA4L2	5
			NEBL	5
			NEF3	5
			NEIL2	5
			NEK1	5
			NES	5
			NF1	5
			NFIB	5
			NGFR	5
			NICN1	5
			NLGN2	5
			NME3	5
			NNAT	5
			NOS2A	5
			NOS3	5
			NOTCH1	5
			NOTCH3	5
			NOV	5
			NPAL1	5
			NPC2	5
			NR5A2	5
			NRBP2	5
			NRM	5
			NRN1	5
[truncated: 3,597 more rows]
