# Supplementary material for: Transcriptome analysis of cattle muscle identifies potential markers for skeletal muscle growth rate and major cell types
Source: BMC Genomics. 2015 Mar 13;16(1):177. doi: 10.1186/s12864-015-1403-x (PMC4364331; doi:10.1186/s12864-015-1403-x)
Supplement: Additional file 4: Table S3. — Gene list of the cell cycle module and related genes from the Always-Correlated network. [file 12864_2015_1403_MOESM4_ESM.xlsx]

## Sheet: Sheet1
Genes
A_73_100381
A_73_100504
A_73_101009
A_73_101606
A_73_101951
A_73_102388
A_73_102591
A_73_103806
A_73_104979
A_73_105258
A_73_106081
A_73_106180
A_73_107521
A_73_108031
A_73_110381
A_73_110467
A_73_110980
A_73_111171
A_73_111559
A_73_111957
A_73_112726
A_73_115256
A_73_115755
A_73_116434
A_73_118345
A_73_119344
A_73_119650
A_73_120360
ABR
ADAM12
ADAMTS2
ADAMTS9
ANLN
ANTXR2
ANXA5
ARHGEF17
ARL4C
ASNS
ATP10D
B4GALT4
BGN
BRCA2
C13H10ORF38
C1QTNF3
C20orf117
C5H12orf32
CASC5
CCDC99
CCNA2
CCNB1
CCNB2
CCNF
CD276
CDC2
CDC20
CDC25A
CDC6
CDCA2
CDCA3
CDKN3
CDT1
CENPE
CENPF
CEP55
CEP78
CERCAM
CHEK1
CILP2
CKAP2
CLIC1
CMTM3
CNN2
CNN3
CNTN1
COL11A1
COL12A1
COL16A1
COL18A1
COL1A1
COL1A2
COL22A1
COL3A1
COL5A2
CRABP1
CREB3L2
CREB5
CSDC2
CSRP1
CSRP2
CTHRC1
DBN1
DDHD1
DDR2
DKFZP586H2123
DKK3
DLGAP5
DOC2B
DSE
DSEL
E2F1
E2F2
E2F8
ECM2
EFS
EIF2AK3
EMILIN2
EPHB2
ESCO2
FAM46A
FAP
FAT
FBXL7
FBXO5
FKBP7
FN1
FNDC1
FOXM1
FSTL1
FUT4
GAS2L1
GEM
GJC1
GNAI2
GPR124
GPR64
H9C6ORF115
HAS2
HDGFRP3
HELLS
HMGCR
IQGAP2
JAZF1
KAL1
KCNQ1
KDELC1
KDELR3
KHDRBS3
KIAA0101
KIF15
KIF20A
KIF23
KIF4A
KLHDC5
LDLR
LOXL1
LOXL2
LPAR1
LPCAT1
LPIN2
LXN
MAGEL2
MAN2A1
MAP1B
MAPK8IP1
MATN2
MEOX2
MEX3A
MFAP2
MGC134111
MKX
MMP2
MND1
NDC80
NEIL3
NID2
NOV
NPTXR
NRXN2
OAF
OGN
PAPSS1
PBK
PBX3
PCOLCE
PDCD1
PDE5A
PGF
PGRMC1
PHLDA1
PLK4
POSTN
PRDM8
PRND
PRR11
PTN
PTTG1
PVRL3
PXDN
PYCR1
RARRES1
RCN3
RND3
ROBO1
RRM2
RTKN
SCARA3
SDC1
SDC3
SEC24D
SERPINB8
SERPINF1
SERPINH1
SFRP4
SH3PXD2B
SLC17A5
SLC30A4
SLC7A5
SNAI2
SNAP91
SNPH
SPARC
SPATS2
SPC24
SPC25
SPP1
SPRED1
SRGAP1
SYT17
SEPT5
SEPT9
TACC3
TAGLN2
TGFBI
THBS2
THBS3
TIAM1
TMED3
TMEM204
TMEM45A
TNC
TNFAIP6
TOP2A
TP53I11
TPBG
TRAM2
TUBB2B
TUBB6
TWIST1
UGCGL2
USP13
UST
WBP5
WDHD1
YWHAQ
ZNF25
ZNF275
