# Supplementary material for: Transcriptome analysis of cattle muscle identifies potential markers for skeletal muscle growth rate and major cell types
Source: BMC Genomics. 2015 Mar 13;16(1):177. doi: 10.1186/s12864-015-1403-x (PMC4364331; doi:10.1186/s12864-015-1403-x)
Supplement: Additional file 6: Table S4. — List of overlap of ECM-related genes based on the cluster analysis. The consensus gene lists for the cell cycle-associated “ECM organization” GO term (all genes in at least three of the four analyses) and the angiogenesis-associated “ECM organization” GO term (all genes in at least two of the three analyses) are shown in sheet 1 and sheet 2 separately. [file 12864_2015_1403_MOESM6_ESM.xlsx]

## Sheet: Cell cycle related ECM genes 
Gene	probe
ABI3BP	A_73_101427
ADAMTS2	A_73_118067
COL3A1	A_73_107812
COL5A2	A_73_120962
COL6A6	A_73_121290
DCN	A_73_104758
EFEMP2	A_73_103031
ITGA11	A_73_105822
ITGA8	A_73_120589
ILK	A_73_118672
LEPREL1	A_73_115791
LOXL2	A_73_119723
POSTN	A_73_118890
RIC8A	A_73_114852
SDC3	A_73_102200
SERPINH1	A_73_107813
SH3PXD2B	A_73_105755
SPP1	A_73_116474
TGFB3	A_73_120809

## Sheet: Angiogenesis related ECM genes
gene	Probe
ADAM10	A_73_110271
ADAMTS2	A_73_118067
ANXA2	A_73_103246
CD47	A_73_102754
COL18A1	A_73_104364
COL3A1	A_73_107812
COL6A1	A_73_119769
COL6A6	A_73_121290
DPT	A_73_113704
ECM2	A_73_112495
EFEMP2	A_73_103031
EGFLAM	A_73_114572
GFOD2	A_73_111099
HAS3	A_73_117874
ITGA2	A_73_101455
ITGA6	A_73_103990
JAM2	A_73_112812
LAMA3	A_73_120481
LAMA4	A_73_110661
LUM	A_73_100839
MFAP5	A_73_108162
MMP15	A_73_116623
NCAM1	A_73_108126
OLFML2B	A_73_115499
RIC8A	A_73_114852
TGFB3	A_73_120809
TGFBI	A_73_112587
TIMP1	A_73_120461
TNXB	A_73_118041
TTR	A_73_100760
